# Supplementary material for: Measurement of Immunoglobulin Intraclonal diversification refines the clinical impact of IGHV mutational status in chronic lymphocytic leukemia
Source: Leukemia. 2025 Jun 18;39(8):1905–14. doi: 10.1038/s41375-025-02650-2 (PMC12310548; doi:10.1038/s41375-025-02650-2)
Supplement: Supplementary file 3 — Supplementary Tables [file 41375_2025_2650_MOESM3_ESM.xlsx]

## Sheet: TableS1
Table S1. IGHV-D-J usage and intraclonal diversification
ID	iSI	IGHV Mutational status	IGHV	Allele IGHV	IGHD	Allele IGHD	IGHJ	Allele IGHJ	Sequenza HCDR3	Subset	del17p	del11q	tris12	del13p
TS291	1	M	1-18	01	2-2	01	6	02	ARVAGYCDTTNCYEYYYGMDV	unassigned	wt	wt	wt	del
RMPTV215	1	M	1-18	01	3-22	01	4	02	ARVGFDSSGVNKYPFDY	unassigned	wt	wt	wt	wt
CT382	1	U	1-18	04	3-3	01	4	02	AREDTYYDFWSGYYY	unassigned	wt	wt	wt	wt
RM770	1	M	1-18	01	6-13	01	5	02	APSDSSSWYKWFDP	unassigned	del	wt	wt	wt
RMGEM174	1	M	1-2	04	1-1	01	4	02	ARPDELEYGLKH	unassigned	nd	nd	nd	nd
TS264	1	M	1-2	02	2-15	01	4	02	ARLVVAVADNIDH	unassigned	wt	wt	wt	del
CT548	1	U	1-2	04	2-15	01	6	02	AREGYCSGGSCYYGADEDYYYYYGMDV	unassigned	wt	wt	wt	del
RMPTV371	1	M	1-2	02	2-21	01	5	01	VREPLSPNVMSKSFDS	unassigned	wt	wt	wt	wt
RMPTV437	1	U	1-2	04	3-10	01	4	02	ARDGSGSYPMYYFDY	unassigned	wt	wt	wt	wt
CT539	1	U	1-2	06	3-10	01	4	02	ARAPLRYSFHDY	unassigned	del	wt	wt	wt
RMPTV145	1	M	1-2	02	3-3	01	5	02	AALSYLGPGTDDTDDP	unassigned	wt	wt	wt	del
RMPTV340	1	U	1-2	04	4-17	01	6	02	ARDIGDYTVTRYYYYGMDV	unassigned	wt	wt	wt	del
TS304	1	U	1-2	04	6-13	01	2	01	ATIAAALGYFAL	unassigned	del	wt	wt	del
UD185	1	U	1-2	02	6-19	01	4	02	ARWQWLGLGYFDY	CLL#1	del	wt	wt	del
RIO84	1	U	1-2	02	6-19	01	4	02	ARSQWLAPAPYFDY	CLL#99	nd	nd	nd	nd
UD181	1	U	1-24	01	3-3	01	5	02	AHRARLRFLEWLSPSYWFDP	unassigned	wt	del	wt	del
CS19	1	U	1-3	01	6-19	01	4	02	ARGQWLGPPCFDY	CLL#1	wt	del	wt	del
RMSA30	1	U	1-3	01	6-19	01	4	02	AREQWLVLNYFDY	CLL#1	del	del	wt	wt
RM823	1	U	1-3	01	6-19	01	4	02	VREQWLVLVSPLDY	CLL#99	wt	wt	del	wt
TS234	1	M	1-3	01	6-19	01	4	02	GLSSGWHIYFDY	unassigned	wt	wt	wt	del
RMPTV315	1	U	1-46	01	3-22	01	4	02	ARDQYYYDSSGYYSGYFDY	CLL#12	wt	wt	wt	del
RMSA14	1	U	1-69	01	2-2	02	2	01	ARVSRGYQLLYAQDWYFDL	unassigned	wt	del	wt	wt
CT224	1	U	2-5	01	1-20	01	4	02	AHESITGTTGFDY	unassigned	wt	wt	wt	wt
RM798	1	U	1-69	01	2-2	01	6	02	AREWPDIVVVPALYYYYGMDV	unassigned	del	wt	wt	del
RMSA18	1	U	1-69	12	2-2	02	6	02	ARPGIVPAAISYYYGMDV	unassigned	wt	del	wt	del
CRO336	1	U	1-69	12	2-2	01	6	02	ATGGDIVVVPAALSYYYYGMDV	CLL#3	wt	wt	wt	del
CZ43	1	U	1-69	01	2-8	01	3	01	ARVRVGSVVLMVPEFDFDV	unassigned	nd	nd	nd	nd
CZ10	1	U	1-69	06	2-8	01	6	03	ARGEECTNGVCYIELGVWNYYYYMDV	unassigned	nd	nd	nd	nd
RM784	1	U	1-69	01	3-10	01	3	02	DNPEYYYGSGVILLGGFDI	unassigned	del	del	wt	wt
CT457	1	U	1-69	01	3-10	01	4	02	ARGVLLWFGELLYPLDY	unassigned	wt	wt	wt	del
RMPTV140	1	U	1-69	01	3-10	01	6	02	ARDLVRGVINLYYYYYGMDV	CLL#5	wt	del	wt	wt
RMGEM165	1	U	1-69	01	3-10	01	6	04	ARTMVQGVIMVEGLFRYYGMDV	unassigned	nd	nd	nd	nd
CT467	1	U	1-69	12	3-10	01	6	02	ARGVLWFGELLNYYYYYGMDV	unassigned	wt	wt	wt	del
TS315	1	U	1-69	01	3-22	01	4	02	ARDPLPPTYYYDSSGPWEIYFLDY	unassigned	wt	wt	wt	wt
TS338	1	M	1-69	01	3-22	01	4	02	ARDAAYYDSSAYYYLY	unassigned	wt	wt	wt	del
RMCA16	1	U	1-69	01	3-3	01	4	02	ARVSLYKDYDFWSGYSYYFDY	unassigned	wt	wt	del	wt
RIO83	1	U	1-69	01	3-3	01	6	02	ASSPPQGDFWSGYYPNYYYYGMDV	CLL#7H	wt	wt	wt	del
CZ40	1	U	1-69	01	3-3	01	6	02	ARGTPNDDFWSGFNPNYYYYYGMDV	unassigned	nd	nd	nd	nd
RMPTV280	1	U	1-69	01	3-3	01	6	02	ARDGGLGDFGVVIIPSYYYYGMDV	unassigned	wt	del	wt	del
RMPTV427	1	U	1-69	12	3-3	01	6	02	ARLGGSTIFGVVIQRYYYYGMDV	unassigned	wt	del	wt	del
RM803	1	U	1-69	01	3-3	01	6	02	ARVSPPYDFWSGYYPNYYYYGMDV	CLL#7H	wt	wt	wt	del
RMPTV422	1	U	1-69	01	3-3	01	6	02	AREGENTIFGVVTTRGGWYYYGMDV	unassigned	wt	del	wt	wt
CT406	1	U	1-69	06	3-3	01	6	02	ARAGSGITIFGVVTPDLYYYGMDV	unassigned	wt	wt	del	wt
RMPTV156	1	U	1-69	01	3-3	01	6	02	PSYYDFWSGYQYYYYGMDV	unassigned	wt	wt	del	wt
UD190	1	U	1-69	01	3-9	01	4	02	ARDGGSTYYDILTGYLSGYYFDY	unassigned	wt	wt	wt	wt
RIO85	1	U	1-69	11	3-9	01	5	02	ARDPFQYYDILTGYFINWFDP	unassigned	wt	wt	wt	del
RIO110	1	U	1-69	01	3-9	01	6	02	ARDIYDILTGYTFYYYYGMDV	unassigned	nd	nd	nd	nd
TS202	1	U	1-69	01	4-17	01	6	02	ARVGGVNTVTTDYYYYGMDV	CLL#5	wt	wt	wt	del
RMCA3	1	U	1-69	01	6-19	01	5	02	ARDGGPGYSSGWYGLVYNWFDP	unassigned	wt	wt	wt	wt
RIO115	1	U	1-69	01	6-6	01	6	03	ARFSGAPDMQLVLQLSYYYYMDV	unassigned	nd	nd	nd	nd
CT353	1	M	1-8	01	2-2	01	5	02	ARMDRLDNCTTSGCSNWFDP	unassigned	wt	wt	wt	del
RMPTV405	1	M	1-8	01	2-2	01	5	02	ARMDSLVPGVMGEANWFDP	unassigned	wt	wt	wt	del
RMPTV189	1	M	1-8	02	5-24	01	4	02	AVEKATSGVRTFDY	unassigned	wt	wt	wt	wt
CRO258	1	M	2-5	02	3-3	01	3	01	AHRNFGVAIFDV	unassigned	wt	wt	wt	del
RMGEM85	1	U	2-5	01	6-13	01	6	02	AHAEGYSSSWYPYYYYGMDV	unassigned	nd	nd	nd	nd
TS294	1	M	2-70	01	6-19	01	4	02	ARTAADGSGRYGDLDH	unassigned	wt	wt	del	wt
RMPTV194	1	U	3-11	01	3-22	01	6	02	ARAPLNYYDSSGYYYFNYYYYGMDV	unassigned	wt	wt	wt	del
TS281	1	U	3-11	01	3-3	01	6	02	APIPSLGFLEWSRYYYYYYGMDV	unassigned	wt	wt	wt	wt
UD143	1	U	3-11	01	6-13	01	4	02	ARGSAAAGDFDY	unassigned	wt	wt	wt	del
CS17	1	M	3-21	01	1-1	01	6	02	ARDANDMDV	CLL#2	wt	wt	wt	del
RMPTV271	1	M	3-21	01	1-26	01	6	02	ARDANGMDV	CLL#2	wt	wt	wt	del
TS246	1	M	3-21	01	3-10	01	6	02	ARDVVQEAINNYYYTMDV	unassigned	wt	wt	wt	wt
RMPTV170	1	M	3-21	01	6-19	01	1	01	GVSSALSGAEYFQY	unassigned	wt	wt	wt	del
TS353	1	M	3-23	01	1-14	01	4	02	AKDRGITDT	unassigned	wt	wt	wt	del
RMPTV326	1	M	3-23	01	1-26	01	4	02	ARLGGPMANYFDY	unassigned	wt	wt	wt	del
RMPTV227	1	M	3-23	01	2-15	01	4	02	AKGYCSGGSCYANDY	unassigned	del	wt	wt	wt
CRO425	1	M	3-23	01	2-15	01	6	02	AKDRASGYGIVVVVAATEDVGGMDV	unassigned	wt	wt	wt	wt
CRO433	1	M	3-23	01	3-10	01	4	02	AKVYGSGTYTTYYFDY	unassigned	wt	wt	wt	del
RIO89	1	M	3-23	01	3-10	01	4	02	AKRAHVGMGPFYYDS	unassigned	wt	wt	wt	del
CT515	1	M	3-23	01	3-16	01	2	01	AREFWGYFNL	unassigned	wt	wt	del	del
RMGEM14	1	U	3-23	01	3-3	01	4	02	AKGLLRFLEWLYRGVDY	unassigned	nd	nd	nd	nd
RMPTV410	1	M	3-23	01	3-9	01	4	02	AKGFERDILTGSHY	unassigned	del	wt	wt	wt
RIO100	1	M	3-23	01	4-23	01	4	02	AKDCLTVGRLDF	unassigned	wt	wt	wt	wt
RMPTV403	1	M	3-23	01	6-6	01	5	02	VKEDAASSSSAFDP	unassigned	wt	wt	wt	del
TS352	1	M	3-30	03	1-1	01	3	02	AKNNWNDVGDAFDI	unassigned	wt	wt	wt	del
CRO33	1	M	3-30	18	3-3	01	6	02	ERQFLEWSFYGPREEWRAMDV	unassigned	wt	wt	wt	del
UD167	1	M	3-30	18	4-11	01	4	02	ANSWGSTVTIDY	unassigned	wt	wt	wt	wt
CT345	1	M	3-30	03	6-19	01	4	02	ATKGGGSGWFDYFDN	unassigned	wt	wt	wt	wt
CT412	1	U	3-30-3	01	2-15	01	4	02	ARPHPGYCSGGSCDVFFIGPGVLVPGYYFDY	unassigned	wt	wt	wt	del
RMPTV245	1	U	3-30-3	04	3-3	01	6	02	AREYDFWSGYYHYYYYYGMDV	unassigned	wt	wt	del	wt
RM848	1	U	3-33	01	1-20	01	4	02	ARDGYNWNPYYFDY	unassigned	wt	wt	wt	del
TS286	1	M	3-33	01	2-15	01	4	02	GVATWVAATDQPHFDY	unassigned	wt	wt	del	wt
RMPTV454	1	M	3-33	01	3-22	01	6	02	ARDASSGYYLNGMDV	unassigned	wt	wt	wt	del
RM841	1	U	3-33	01	3-3	01	3	02	ARDRLGYYDFWSGYYKAPDAFDI	unassigned	wt	wt	wt	wt
CT465	1	U	3-33	01	3-3	01	5	02	ASAALWGTYYDFWSGYPGPINWFDP	unassigned	wt	wt	del	wt
TS195	1	M	3-33	01	6-19	01	4	02	ASLPTPNAVAGYHFSS	unassigned	wt	wt	wt	wt
RMPTV484	1	M	3-48	01	1-26	01	4	02	ARVVEGCQYPDY	unassigned	wt	del	wt	del
TS341	1	M	3-48	02	2-2	02	1	01	ARGGADRPGY	unassigned	wt	wt	wt	del
RMPTV164	1	U	3-48	02	2-21	02	4	02	ASGSVSADY	unassigned	del	wt	wt	del
RMCA6	1	M	3-48	01	3-10	02	4	02	ARTRLGDWNWDC	unassigned	del	wt	wt	del
CT401	1	U	3-48	03	3-9	01	4	02	AREVDFWSGYSTPNFDY	unassigned	wt	wt	wt	del
RIO112	1	U	3-49	04	1-26	04	6	02	TRDAAIGIVGATEGFAYYYYGMDV	unassigned	nd	nd	nd	nd
CT384	1	M	3-49	03	5-12	01	4	02	SRDPIHITI	unassigned	wt	wt	wt	wt
TS323	1	M	3-53	01	2-21	01	4	02	SRGGMLGY	unassigned	wt	wt	wt	del
RMPTV247	1	M	3-53	01	3-22	01	3	02	TRDSQAVFGAYYFDAFDI	unassigned	wt	wt	del	wt
RMPTV100	1	U	3-7	05	1-26	01	4	02	ARVGRGGYAYADPFDY	unassigned	wt	del	wt	wt
RMPTV225	1	M	3-7	01	1-7	01	4	02	ARGTGTIDY	unassigned	wt	wt	wt	del
RMPTV335	1	M	3-7	01	2-21	01	4	02	ANGDHLDY	unassigned	wt	wt	del	wt
UD194	1	M	3-7	03	2-21	01	6	02	ARGHYGMDV	unassigned	wt	wt	wt	del
UD166	1	U	3-7	02	3-16	01	4	02	ARVGRGGYAYADPFDY	unassigned	wt	wt	wt	del
CT444	1	M	3-7	03	3-22	01	4	02	ARVYYYDSSSYYRPFDS	unassigned	wt	wt	wt	del
RMPTV222	1	M	3-7	01	3-9	01	4	02	AILKGDVLTGHLPVHY	unassigned	wt	wt	wt	del
CZ35	1	M	3-7	01	4-17	01	5	02	ARDRSENFGDFS	unassigned	nd	nd	nd	nd
UD128	1	M	3-7	03	4-23	01	4	02	DSSRQPVDY	unassigned	wt	wt	wt	wt
RMGEM95	1	M	3-7	01	6-19	01	5	02	ARDSYSYSSGWSDL	unassigned	wt	wt	del	del
TS225	1	M	3-7	01	6-19	01	6	02	VAGYKSGWSYYSYGMDV	unassigned	wt	wt	wt	del
RMPTV424	1	M	3-74	03	2-2	01	5	02	VREMCSGPTDCYGRGWFDR	unassigned	wt	wt	wt	del
RMPTV293	1	U	3-74	01	3-3	01	5	02	ARDFQAWFDP	unassigned	del	wt	wt	wt
RMPTV409	1	M	3-74	01	4-23	01	4	02	VSAYGGTY	unassigned	wt	wt	wt	del
RMPTV461	1	U	3-74	01	5-24	01	2	01	ARDARLRWLQRYWYFDL	unassigned	wt	wt	wt	del
CS16	1	U	3-9	01	6-19	02	6	01	AKDKSPIYSSGWPRGGTVPRVTYYYYGMDV	unassigned	wt	wt	wt	del
UD104	1	U	4-30-4	01	3-16	02	4	02	VPYYDYIWGSYRPYFDY	unassigned	wt	wt	del	wt
RIO152	1	U	4-30-4	07	6-13	01	4	02	ARGTVGRIAGIWDY	unassigned	wt	wt	wt	wt
CT338	1	M	4-31	03	4-17	01	3	02	DEGRDSALGAFDI	unassigned	wt	wt	wt	del
CRO72	1	M	4-34	01	3-22	01	4	02	ARVFDGDNDSGWYFPY	unassigned	wt	wt	wt	del
RMPTV294	1	U	4-34	01	3-3	01	4	02	AREGTYYDFWSGYYGPLGFDY	unassigned	wt	wt	wt	wt
UD127	1	U	4-34	01	3-3	01	4	02	ARGGGTGFYDFWSGAFDY	unassigned	wt	del	wt	del
TS227	1	M	4-34	01	5-12	01	4	02	ARSLHGYGWDNDL	unassigned	wt	wt	wt	del
RMPTV53	1	M	3-33	01	3-10	01	3	01	ATERGYGQSSYVFDI	unassigned	wt	wt	wt	wt
TS238	1	M	4-38-2	01	3-10	01	6	03	GPRESGSGYMDV	unassigned	wt	wt	wt	del
RMPTV394	1	M	4-4	02	1-1	01	4	02	VRGGYWKFDY	CLL#14	del	wt	wt	del
RMPTV311	1	M	4-4	07	2-2	02	5	02	ARDSETSPNAWFDP	unassigned	del	wt	wt	wt
RIO75	1	U	4-59	02	4-23	01	4	02	ADTEVSPFDH	unassigned	wt	wt	wt	del
CT487	1	U	4-59	01	5-18	01	5	02	ARLVDTAWWFDP	unassigned	wt	wt	wt	wt
RM813	1	M	4-59	01	6-13	01	4	02	ARGWAAAWYYFDF	unassigned	wt	wt	wt	wt
RMPTV163	1	M	4-61	02	3-22	01	5	02	ARSYDSSGYQSGGFDP	unassigned	wt	wt	wt	del
UD156	1	U	1-2	02	6-19	01	4	02	AREQWLVQTNFDY	CLL#1	wt	wt	wt	wt
RIO91	1	U	5-10-1	03	6-19	01	6	03	ARHPGIAVAGTWGPYYYYYMDV	unassigned	wt	wt	del	wt
UD160	1	M	5-51	01	1-26	01	6	02	ARHRLMGSTTDAMDV	unassigned	wt	wt	wt	wt
RMCA12	1	U	5-51	01	2-2	01	4	02	ARTAADCSSTSCYSRY	unassigned	del	wt	wt	del
RMPTV353	1	M	5-51	01	3-10	01	6	03	ARRGDSISNYYYSMDV	unassigned	wt	wt	wt	del
RMPTV254	1	U	5-51	01	3-22	01	4	02	ARLGSYYDSSGYYYAFDY	unassigned	wt	wt	wt	del
TS298	1	U	5-51	01	3-3	01	4	02	ARHAKYYDFWSGYYLPSNFDY	unassigned	wt	del	wt	del
UD6	1	U	1-69	01	3-10	01	6	03	TMVQGVINFGYYYYYMDV	CLL#5	wt	wt	del	wt
RMPTV157	1	M	5-51	01	5-24	01	5	02	ARHYREEMATTH	unassigned	wt	wt	del	del
RMPTV460	1	U	7-4-1	02	2-2	01	4	02	ARGEVVPAEFDY	unassigned	del	del	wt	del
RMPTV341	1	U	7-4-1	02	6-19	01	4	02	ARQQWLVHENIDY	CLL#1	del	wt	wt	del
RM778	1.002	U	1-18	01	3-9	01	4	02	VQDVTIFWNFDY	unassigned	wt	wt	del	wt
CT369	1.002	U	1-18	01	6-13	01	6	02	VAPGIAAAGLYYYYYYGMDV	unassigned	wt	del	wt	wt
RIO128	1.002	U	1-2	02	3-10	01	6	02	ARDRIPGLMVRGVPPTGYGMDV	unassigned	wt	wt	wt	del
RIO107	1.002	U	1-2	02	3-10	01	6	02	ARLLRGGYYYYYYGMDV	CLL#28A	wt	del	wt	del
CT522	1.002	U	1-2	02	3-22	01	4	02	RSYDSSGYYSNFDY	unassigned	wt	wt	wt	del
UD118	1.002	U	1-2	04	3-3	01	4	02	ARSTSSFITIFGVGDRYLDY	unassigned	del	wt	wt	del
TS356	1.002	U	1-2	04	3-3	01	6	02	AREYYDFWSGYYTRGRYYGMDV	unassigned	wt	wt	wt	del
CT509	1.002	M	1-2	02	6-19	01	4	02	ARGVTVSGTHTDFDF	unassigned	wt	wt	wt	wt
CRO28	1.002	U	1-69	01	2-2	02	2	01	ARGPPARYQLLYQADWYFDL	unassigned	wt	wt	wt	del
UD172	1.002	U	1-69	01	2-2	01	2	01	DSPYCSSTSCYGSQDWYFDL	unassigned	wt	del	wt	del
RMSA10	1.002	U	1-69	04	3-10	01	4	02	ARDTLLLWFGELGDY	unassigned	wt	del	wt	del
CT536	1.002	U	1-69	05	3-10	01	6	02	ARGLLWFGELFSAYYYGMDV	unassigned	wt	wt	del	del
RMPTV420	1.002	U	1-69	01	5-18	01	6	02	ARLGGDTAMVPISYYYYYGMDV	unassigned	wt	wt	wt	wt
RMPTV212	1.002	M	1-69	01	5-24	01	3	02	ARESELATVAQAFDM	unassigned	wt	wt	wt	wt
RMPTV152	1.002	M	1-8	01	3-10	01	5	02	ARMNFYESDNETNYFDP	unassigned	wt	wt	del	wt
RMSA21	1.002	U	1-8	01	3-3	01	6	02	ARGQLLRFLEWLVDYYYGMDV	unassigned	wt	del	wt	del
RM834	1.002	U	1-8	01	3-3	01	6	02	ARVGGELPYLYYDFWSGYSSYGMDV	unassigned	wt	wt	wt	del
CT499	1.002	U	1-8	01	5-18	01	6	02	ARVKDTAIYYYYYYGMDV	unassigned	wt	wt	wt	del
TS233	1.002	M	2-5	02	3-22	01	4	02	ARRRGYSDGSGYLDY	unassigned	wt	wt	wt	del
CT350	1.002	U	3-11	01	3-3	01	4	02	ARDSGVGLFLEWLLRVGLIDY	unassigned	wt	del	wt	wt
CT387	1.002	U	3-11	01	3-3	01	6	02	ARWVYYDFWSGYFNYYYGMDV	unassigned	del	del	wt	del
TS192	1.002	M	3-11	04	4-17	01	5	02	DAGDYIFHY	unassigned	wt	wt	del	wt
CT475	1.002	U	3-20	01	3-9	01	4	02	ARVSHAYYDILTGYYKWYYFDY	unassigned	wt	wt	wt	wt
CRO37	1.002	U	3-20	01	3-9	01	5	02	ARERGTYYDILTGYNLLGWFDP	unassigned	wt	del	wt	del
RM544	1.002	M	3-33	01	2-2	01	4	02	ARDQDQLLGY	unassigned	wt	wt	wt	del
RIO111	1.002	M	3-23	01	3-10	01	6	02	AEEYGSGSYSSYNAMDV	unassigned	wt	wt	wt	wt
RMPTV389	1.002	M	3-23	01	3-22	01	4	02	AKLDYYDASGNSFDY	unassigned	wt	wt	wt	del
RMPTV291	1.002	M	3-23	01	4-11	01	5	02	VKEYSNYPHNWFDP	unassigned	wt	wt	del	wt
RIO78	1.002	M	3-23	01	6-19	01	4	02	AKDDVGSGWCFDY	unassigned	wt	wt	del	wt
RMPTV302	1.002	M	3-30	02	2-2	01	4	02	AKDRAHTLRSTSCSFDY	unassigned	wt	wt	wt	del
UD163	1.002	M	3-30	03	3-10	01	6	02	AKDRNYYGSGSYYSDYYYGMDV	unassigned	wt	del	del	del
CRO66	1.002	M	3-30	18	3-3	01	6	02	AKVSERGQFLDFKYYGMDA	unassigned	wt	wt	wt	del
RMCA19	1.002	U	3-33	01	3-22	01	6	02	ARVYDSSGIYYYYGMDV	unassigned	wt	del	wt	del
RMPTV323	1.002	M	3-33	01	4-11	01	4	02	ARGRLQGLGSYFDP	unassigned	wt	wt	wt	del
UD177	1.002	U	3-48	03	2-2	01	6	02	ARDSPLVVPAAIFYYYYGMDV	CLL#64B	wt	wt	wt	del
RMCA23	1.002	U	3-48	03	3-16	02	4	02	ARAGFYDYIWGSYRYTSSYYFDY	unassigned	wt	wt	wt	wt
TS337	1.002	M	3-48	02	5-24	01	4	02	ARGRDGYNKAPIDD	unassigned	wt	wt	del	wt
CT375	1.002	M	3-7	01	2-2	01	4	02	DSVPAAGWGFFDY	unassigned	wt	wt	wt	del
RMPTV396	1.002	M	3-7	01	3-22	01	1	01	ARGGGYYHN	unassigned	wt	wt	wt	wt
UD113	1.002	U	3-7	03	3-9	01	4	02	ARERDVLRYFDWLGSPYYFDY	unassigned	wt	del	wt	del
RM797	1.002	M	3-7	01	6-19	01	4	03	ASSGWYEN	unassigned	wt	wt	wt	del
RMPTV11	1.002	U	1-69	01	2-2	01	6	02	ARVVPDIVVVPAVYYYYGMDV	unassigned	wt	del	wt	del
TS252	1.002	M	3-74	01	3-22	01	4	02	ARARYDSSGYYHFDY	unassigned	wt	del	wt	del
UD195	1.002	M	4-28	07	1-26	01	6	02	ARTGDAGSYSSYCYGLDA	unassigned	wt	wt	wt	del
CT337	1.064	M	3-30	02	1-1	01	5	01	AKDALSLEPHTPSDC	unassigned	wt	wt	wt	wt
CT471	1.002	U	4-34	01	2-15	01	4	02	ARLEIVVVVAANSMASYFDY	unassigned	wt	wt	wt	wt
RMPTV447	1.002	U	4-34	01	2-2	01	6	02	ARGIRRDTYCSSTSCYVYYYYYGMDV	unassigned	wt	wt	wt	wt
RM790	1.002	M	4-34	01	2-21	02	6	02	ARGFEYCGGDCYPYGLDV	unassigned	wt	wt	wt	wt
TS313	1.002	M	4-34	01	3-10	01	3	02	ARGSGGKYI	unassigned	wt	wt	wt	wt
RM812	1.105	U	1-69	01	3-3	01	6	02	AREKGSITIFGSYYYYGMDV	CLL#5	wt	wt	wt	del
RIO79	1.002	M	4-34	01	4-11	01	6	02	ARGFGSTSVSRRYYYYGMDV	CLL#4	wt	wt	wt	del
CT460	1.002	M	4-34	02	6-19	01	6	02	ARGYGSDEDTRRYYYYGMDV	CLL#4	wt	wt	wt	del
CRO256	1.002	U	4-38-2	01	3-3	01	4	02	ARVYDFWSGYYGTPPGFDY	unassigned	wt	wt	wt	wt
RMPTV55	1.002	U	3-48	03	2-2	01	4	02	ARDGSGYCGGTTCPDFDY	unassigned	wt	wt	wt	del
RMCA14	1.002	M	4-39	02	1-26	01	4	02	AKKEGNWERHFDY	unassigned	wt	wt	wt	wt
RMPTV278	1.002	M	4-4	02	6-19	01	4	02	ARGADESGWNAWFL	CLL#77	wt	wt	wt	del
RMPTV450	1.002	M	4-59	01	5-12	01	4	02	ARALYSGFENYFDY	unassigned	wt	wt	wt	wt
RMPTV99	1.002	M	3-72	01	2-21	02	4	02	ARSRRDDSLLDYFDS	unassigned	wt	wt	wt	del
CT419	1.002	M	5-51	03	1-26	01	4	02	ARHPREVVPLDY	unassigned	wt	wt	del	wt
RIO96	1.002	U	5-51	01	2-8	01	3	02	IPRCTNGVCYYFTDAFDI	unassigned	wt	del	wt	del
RMPTV446	1.003	U	1-18	04	2-21	01	4	02	ASASGGAAGH	unassigned	wt	del	wt	wt
CRO427	1.003	U	1-2	02	6-19	01	4	02	ARQQWLYGDYFDY	CLL#1	nd	nd	nd	nd
RMPTV426	1.003	U	1-69	12	1-26	01	6	02	ARGRVVGATFYYYYYGMDV	unassigned	wt	wt	wt	del
RIO150	1.003	U	1-69	06	3-22	01	4	02	ARGYYYDSSGYYIPGY	unassigned	wt	wt	del	wt
CT435	1.003	M	1-69	01	3-22	01	4	02	AREPYDSSGSRSPYVY	unassigned	wt	wt	wt	wt
CT421	1.003	U	1-69	12	3-3	01	5	02	ASRTLPITIFGVVPNWFDP	unassigned	wt	del	wt	wt
RMGEM8	1.003	U	1-69	01	3-3	01	6	02	ASPTSYYDFWSGYFPNYYYYGMDV	CLL#7H	wt	del	wt	wt
UD96	1.003	M	1-8	01	2-21	02	5	02	ARMFYDTADPHSNWFAP	unassigned	wt	wt	wt	del
RM561	1.003	M	3-49	03	3-22	01	4	02	DPFDDSTGYYSQSFDY	unassigned	wt	wt	wt	del
CT474	1.003	M	3-23	01	5-18	01	6	02	ARGGYASAYV	unassigned	del	wt	wt	wt
RMPTV360	1.003	M	3-30	03	1-20	01	3	02	AREYYWNTGGAFDI	unassigned	wt	wt	wt	del
CT507	1.003	M	3-30	03	3-16	01	2	01	VREGEWGNWYFDL	unassigned	wt	wt	wt	del
CZ27	1.003	M	3-30	03	3-22	01	3	02	AKDLTVKKYYDESSVGDAFDI	unassigned	nd	nd	nd	nd
RIO142	1.003	M	3-30	03	5-12	01	4	02	AGQNSAYDLGFLFDY	unassigned	nd	nd	nd	nd
RMPTV434	1.003	M	3-30	02	5-24	01	4	02	AKDEGEGYMSEGIDH	unassigned	wt	wt	wt	del
RMCA2	1.003	U	3-30-3	01	5-18	01	5	01	ARDGYSYGYLVPLSMDWFDP	unassigned	del	del	wt	del
RMCA5	1.003	U	3-33	01	3-22	01	4	02	DSMAYYYDSSGYYYDLFDY	unassigned	wt	wt	wt	del
TS285	1.003	M	3-48	01	4-17	01	1	01	AREDYGDYGEFFQD	unassigned	wt	wt	wt	del
RMGEM110	1.003	M	3-7	03	2-15	01	4	02	ARDQERSGGSCYLY	unassigned	nd	nd	nd	nd
RIO124	1.003	M	3-7	03	3-10	01	6	03	ARLRFKATGVGGRSYYFMDV	unassigned	wt	wt	wt	wt
CT368	1.003	M	3-7	01	3-3	01	3	01	AREGECGETVCDAFDL	unassigned	wt	wt	wt	del
UD202	1.003	M	3-7	01	6-13	01	4	02	ARDGKAGYSSSWIDY	unassigned	wt	wt	wt	del
RIO88	1.003	M	3-72	01	2-2	01	6	02	ARGYCGISSCSKSYFRGIDV	unassigned	wt	wt	del	wt
TS326	1.003	M	3-72	01	3-10	01	3	02	VRVAGFMGGAPDI	unassigned	wt	wt	wt	wt
TS193	1.003	M	3-72	01	6-13	01	4	02	GKAVRDRVYPDD	unassigned	wt	wt	wt	del
RMPTV356	1.003	M	3-9	01	4-17	01	4	02	VRDKDGDYDY	unassigned	del	wt	wt	wt
RMPTV310	1.003	M	4-30-4	01	3-9	01	6	02	AREALVVDVLTDTPRVYNYGMDV	unassigned	wt	wt	wt	del
TOS15	1.003	M	4-39	07	6-13	01	6	02	ARDEKRPSSITAVGYYYGIDV	unassigned	wt	wt	wt	del
RMPTV318	1.003	U	4-59	01	3-22	01	6	03	ARALRGDYYDSSGYYYVAYYYYYMDV	unassigned	wt	wt	wt	del
RIO108	1.003	U	4-59	01	3-3	01	4	02	ASLSPYDFWSGSHPGVFDY	unassigned	wt	del	wt	del
TS272	1.003	M	5-51	01	3-10	01	4	02	ARSGGFTMIREAAY	unassigned	wt	wt	wt	del
UD100	1.003	U	5-51	01	5-24	01	4	02	ARLKDGYNFDY	unassigned	wt	wt	wt	wt
TS237	1.003	M	6-1	01	2-15	01	4	02	ARVTGAGGWSHFDY	unassigned	wt	wt	del	wt
RMPTV153	1.003	M	6-1	01	5-18	01	1	01	GRDSFYGSGMD	unassigned	del	wt	wt	wt
RMPTV138	1.003	M	6-1	01	6-19	01	5	01	ARGAYRSVWF	unassigned	wt	wt	del	del
CRO8	1.003	U	7-4-1	02	6-19	01	4	02	AREQWLVLYYFDY	CLL#1	wt	wt	del	wt
CT483	1.004	U	1-2	02	6-19	01	4	02	ARDQWLVLDYFDY	CLL#1	wt	del	wt	del
RM787	1.004	U	1-69	01	2-2	01	6	02	AATRSQKRHIVVVPAAIYYYGMDV	unassigned	wt	wt	wt	wt
CT373	1.004	U	1-69	01	3-3	01	6	02	DRAPGDFWSGYYPNYYYYGMDV	CLL#7H	wt	wt	wt	wt
CT398	1.004	U	1-69	01	6-19	01	4	02	ATREDLSSGWFPLGPEALDY	unassigned	wt	del	wt	del
CRO161	1.004	M	3-23	01	2-2	01	4	02	AKGAGRCSSGSCYFGLDY	unassigned	wt	wt	wt	wt
RMPTV429	1.004	M	3-23	01	3-22	01	5	01	AKAYDSVSGGYYFERGADS	unassigned	wt	wt	wt	del
RMPTV239	1.004	M	3-30	04	2-8	01	6	02	ARDNYGMDV	unassigned	wt	del	wt	del
TS310	1.004	M	3-30	03	3-16	02	4	02	AKGADWVWGSYRPQVVVHFDY	unassigned	del	wt	wt	del
RMPTV144	1.004	U	3-30	04	5-12	01	6	01	ARDRGYSGYDPPFGGMDV	unassigned	del	wt	wt	del
RMPTV441	1.004	U	3-30-3	01	3-9	01	6	02	ARVYRGGLRYFDWLSPIYYYYGMDV	unassigned	del	wt	wt	wt
CT344	1.004	U	3-30-3	01	4-17	01	4	02	ARGSNGDYVWAFDY	CLL#202	wt	del	wt	del
RMPTV224	1.004	M	3-33	01	1-1	01	6	02	ARDRRHWNDGSGYYFGMDV	unassigned	wt	wt	wt	wt
CT531	1.004	U	3-33	01	2-2	01	6	03	AREYCSSTSCYVGDLWYYYMDV	unassigned	wt	wt	wt	wt
RMPTV285	1.004	U	4-34	01	2-2	01	6	02	ARGRRGNSYCSSTSCYLYYYYYGMDV	unassigned	wt	wt	wt	del
TS282	1.004	M	4-34	02	6-6	01	4	02	ARGSFLLVQTGKDIDF	unassigned	wt	wt	wt	wt
RMPTV219	1.004	U	4-39	01	2-15	01	6	02	ATLPPYCSGGSCYDYYYYGMDV	unassigned	wt	wt	wt	wt
RMGEM182	1.004	U	4-39	07	3-22	01	3	02	ARDITMIVVAEAFDI	unassigned	nd	nd	nd	nd
RMPTV324	1.004	U	4-39	01	4-11	01	6	02	AWGGMTTVNNYYYYGMDV	unassigned	wt	wt	del	wt
RMPTV314	1.004	U	4-39	01	6-13	01	5	02	ATTTGYSSSWYTGNWFDP	unassigned	wt	wt	wt	wt
RMPTV322	1.004	U	4-59	01	3-3	01	5	02	ARAKFSGWSGYYTRDNWFDP	unassigned	wt	wt	del	wt
RMPTV453	1.004	U	4-59	08	3-3	01	6	03	AKTYYDFWSGYPDYYYYYYMDV	unassigned	wt	wt	wt	wt
RMCA17	1.004	U	4-59	02	6-19	01	4	02	ARSGDSSGNFDY	unassigned	wt	del	wt	del
CRO147	1.005	U	1-2	01	3-22	01	2	01	ARESATRDYVDYYDSSGFRTYWYFDL	unassigned	wt	wt	wt	wt
UD31	1.005	U	1-2	02	6-19	01	4	02	AREQWLVLRHFDY	CLL#1	wt	del	wt	del
RMPTV425	1.005	U	1-69	01	2-2	01	6	02	ARRVPDIVVVPAAIGYYYGMDV	CLL#3	wt	del	wt	wt
CT439	1.005	U	1-69	01	3-10	01	3	02	ARPDPVLLWFGGDAFD	unassigned	wt	wt	wt	wt
RMSA15	1.005	U	1-69	06	3-3	01	6	02	ASVLLTISDGYYGMDV	unassigned	wt	wt	del	wt
RMSA17	1.005	U	1-69	01	3-3	01	6	02	ARERDRDVLRFLEWSLEPYYYYGMDV	unassigned	wt	wt	wt	del
UD182	1.005	U	1-69	01	5-12	01	6	02	AREKGWVATLYYYYGMDV	unassigned	wt	wt	wt	wt
RMPTV265	1.005	U	2-70	01	3-10	02	4	02	ARSGTWCSGSYDY	unassigned	wt	wt	wt	wt
RMPTV249	1.005	M	3-11	01	2-15	01	5	02	ARSLTIYWCIVGDCKPNWFDP	unassigned	wt	wt	wt	wt
RMPTV417	1.005	M	3-15	02	5-24	01	5	02	TTDRIFNP	unassigned	wt	wt	wt	del
CT440	1.005	U	3-23	01	3-10	01	4	02	AKDGGSDSLKYYFDY	unassigned	del	wt	wt	wt
TS254	1.002	M	4-34	01	4-11	01	4	02	ARGDYSEYVARPDY	unassigned	wt	wt	del	wt
TS287	1.005	M	3-30	02	3-3	02	3	02	AKDSGAMLRMVSSAFDI	unassigned	wt	wt	wt	del
CRO420	1.005	M	3-30	03	5-18	01	4	02	AKERGPSEQLWTPDFDF	unassigned	wt	wt	wt	del
UD95	1.005	U	3-30	01	6-19	01	4	02	ARDHGVIAATALSQWLVPYYFDY	unassigned	wt	wt	wt	wt
RMPTV379	1.005	M	3-30-3	01	4-17	01	4	02	ARDDDHIPTVTTFSALAF	unassigned	wt	wt	wt	del
CT394	1.005	U	3-33	01	2-21	02	3	02	AREITYCGGDCYDPEADAFDI	unassigned	del	wt	wt	wt
RIO122	1.005	M	3-30	18	2-21	02	5	01	DLSGHWTLDY	unassigned	wt	wt	wt	del
CT405	1.005	M	3-48	02	2-8	01	4	02	ARDRYCDNGVCYFSNYFDY	unassigned	wt	wt	del	wt
RMPTV208	1.005	M	3-7	02	2-15	01	1	01	GREGRHAASPVWN	unassigned	wt	wt	wt	del
CRO110	1.005	M	3-7	03	2-21	02	6	03	ARDSEVRYGAPPYYYFYMDV	unassigned	wt	wt	wt	del
UD191	1.005	M	3-7	01	3-22	01	3	02	ARGDISQGAFDI	unassigned	wt	wt	wt	del
TS236	1.005	U	3-7	02	3-3	01	3	02	ARGLLYKTIFGVVRGPRYAFDI	unassigned	wt	wt	wt	wt
RMPTV203	1.005	M	3-73	02	1-26	01	5	01	TSNHFQYGGLS	unassigned	wt	wt	wt	del
RM846	1.005	U	3-9	01	1-26	01	4	02	AKGLRSGSYYGVLDY	unassigned	wt	del	wt	del
RMPTV220	1.005	M	4-34	02	1-7	01	4	02	ARAMRELPSSS	unassigned	wt	wt	del	wt
RMPTV23	1.005	M	5-10-1	03	3-22	01	4	02	VRHIVGVITGFHFDH	unassigned	wt	wt	wt	del
RMPTV197	1.005	M	4-34	01	3-10	01	5	01	ARFFRLGGNEGDIY	unassigned	wt	wt	wt	del
TS258	1.005	M	4-34	01	4-17	01	4	02	ARTQSKNGDYLNY	unassigned	wt	del	wt	wt
TS358	1.005	M	4-34	02	4-17	01	6	02	ARGYGDSSDTRRYFYYGMDV	CLL#4	del	wt	wt	wt
CT372	1.005	M	4-34	02	5-18	01	6	02	ARGWPDTAVVKRYYYYGMDV	CLL#4	wt	wt	del	del
RM785	1.005	M	4-34	01	7-27	01	6	02	ARGLIGENPPGSPAYYYYYGMDV	unassigned	wt	wt	wt	wt
CT378	1.005	U	4-59	01	3-22	01	6	03	ARVNYYDSSGYYYPFDYYYYYMDV	unassigned	wt	wt	wt	del
TS276	1.005	U	5-51	01	6-19	01	4	02	QAGGVAVAGPSFDY	unassigned	del	wt	wt	wt
RIO82	1.005	M	6-1	01	3-3	01	1	01	ARSGYFKEYFQQ	unassigned	wt	wt	wt	del
TS339	1.006	M	1-18	01	5-18	01	6	02	ARDESIVVVPAPPGHVDTVMVTYHYNGMDV	unassigned	wt	wt	wt	del
CRO182	1.006	M	4-61	01	3-10	01	4	02	ATRSAGLLPFDH	unassigned	wt	wt	wt	del
UD154	1.006	U	1-69	01	2-8	01	6	02	DSSGRYCTNGVCHYHYYYGMDV	unassigned	wt	wt	del	wt
CT468	1.006	U	1-69	01	3-10	01	6	02	ASLYGSGSWTVHFDYYYYGMDV	unassigned	del	wt	wt	del
RM187	1.006	U	1-69	01	2-2	01	6	02	ARDLPDIVVVPAFGYYYGMDV	unassigned	wt	wt	wt	del
RMPTV243	1.327	U	1-18	01	5-12	01	4	02	ARVQWLPFYYFDY	CLL#1	wt	wt	del	del
TS260	1.006	M	2-5	02	2-15	01	4	02	ARGSRLGHCGGSRCYYFDY	unassigned	wt	wt	wt	del
TS345	1.006	M	3-23	01	5-24	01	4	02	ATQIPGKWLQPDY	unassigned	wt	wt	del	wt
CS9	1.006	M	3-30	02	2-15	01	4	02	AKDGGRWDFDY	unassigned	wt	wt	wt	del
RMPTV349	1.006	M	3-30	01	2-2	01	6	02	ARDRDCSSTNCPKHFDYNGMDV	unassigned	wt	wt	wt	wt
UD101	1.006	U	3-30	01	2-8	01	3	02	ARDFLMMSAFDI	unassigned	del	wt	wt	wt
TS360	1.006	M	3-30	03	5-18	01	6	02	AKDVGRGYSPNYYYYGMDV	unassigned	wt	wt	del	del
CT364	1.006	M	3-30	18	6-19	01	4	02	DRAVTTQSVFAGSSGWYDY	unassigned	wt	wt	wt	del
RMPTV210	1.006	U	3-30	02	7-27	01	3	02	AKANWGRSNVGAFDI	unassigned	wt	del	wt	del
CRO386	1.006	U	3-33	01	1-26	01	6	02	AREFPYPPQWELLHYYYYGMDV	unassigned	wt	wt	del	wt
RMPTV344	1.006	M	3-33	05	6-13	01	4	02	ARDGSGWCPDY	unassigned	wt	wt	wt	wt
RMPTV443	1.006	U	3-48	03	3-16	02	4	02	ARVGYYDYVWGSYRLGGSGYFDY	unassigned	wt	wt	wt	wt
RMGEM79	1.006	M	3-49	05	2-21	02	6	02	SRDGRAYCGGGCWYGMDV	unassigned	nd	nd	nd	nd
RMCA20	1.006	M	3-7	01	2-21	01	4	02	ARDYRDYVRMIASYYFDY	unassigned	wt	wt	del	wt
RMPTV106	1.006	M	3-7	01	3-10	01	4	02	ARVGEGSGSSYRPLDY	unassigned	wt	wt	wt	del
CRO359	1.006	U	3-7	01	3-3	01	4	02	ARGAYDFWSGYYGLYGY	unassigned	del	wt	wt	wt
RMPTV366	1.006	M	3-74	01	3-10	01	5	02	AREVSDSGSYSKGWFDP	unassigned	del	wt	wt	del
TS303	1.006	M	3-9	01	2-21	02	4	02	AKGDSAFLSIFEH	unassigned	wt	wt	del	del
CZ7	1.006	M	3-9	01	6-25	01	6	02	AKSRGGYSSGYTLGDGMDV	unassigned	nd	nd	nd	nd
RIO101	1.006	U	4-31	03	6-13	01	4	02	ARCEGAADFNY	unassigned	wt	wt	wt	del
RMPTV237	1.006	M	4-34	01	1-26	01	6	03	ARGLWGDSTSTRNFYYYYMDV	unassigned	wt	wt	del	wt
CT423	1.033	U	1-69	01	3-3	01	6	02	ARATIFGVVNAYYYYYGMDV	CLL#5	wt	wt	wt	del
CT512	1.006	U	4-39	01	3-10	01	6	02	ARRGDLLSIHYYYYGMDV	unassigned	wt	wt	del	wt
RMPTV361	1.006	U	4-39	01	5-18	01	5	02	ARMRIQLNNWFDP	unassigned	wt	wt	wt	wt
RIO143	1.006	M	4-4	02	6-19	01	4	02	VRGPDISGWNGYDY	CLL#77	nd	nd	nd	nd
RMPTV264	1.006	U	4-59	01	3-9	01	1	01	ARGAFYYDILTGYYVEGGED	unassigned	del	wt	wt	wt
CRO215	1.006	M	4-59	01	6-19	01	4	02	ARGPDESGWNALGY	CLL#77	wt	wt	wt	del
TS316	1.006	M	4-61	01	7-27	01	6	02	ARDWAV	unassigned	wt	wt	wt	del
CT502	1.007	U	1-3	01	2-2	01	6	03	ARDFGQTGDIVVVPAATGYYYYYYYMDV	unassigned	wt	wt	wt	wt
TS213	1.007	M	1-69	06	3-16	02	4	02	DNRERSVDF	unassigned	wt	wt	wt	del
UD171	1.007	U	1-69	01	3-3	01	6	02	ARGVTNDDFWSGYRPGYYYYYGMDV	unassigned	wt	wt	wt	wt
RMPTV187	1.007	M	1-8	01	3-10	01	6	02	ARGGVGGSGHAVYGLDV	unassigned	del	wt	wt	del
RIO132	1.007	U	3-11	01	3-9	01	3	02	ARDPLGYFDWLPFPPSDAFDI	unassigned	wt	wt	wt	wt
CT342	1.007	M	3-21	01	1-26	01	6	02	ARDANGMDV	CLL#2	wt	wt	wt	wt
RMPTV462	1.007	M	3-23	01	2-2	01	4	02	AKADRQGCSRTSCHEFDY	unassigned	wt	wt	wt	wt
RM779	1.007	M	3-23	01	3-3	01	6	02	GRGYYDFWSGSDSWYYYGMDV	unassigned	wt	wt	del	del
TS311	1.007	U	3-48	03	2-2	02	6	02	DSPLVVPAAIWYYYYGMDV	CLL#64B	wt	del	wt	wt
RMPTV226	1.002	M	4-30-4	01	6-19	01	4	02	ARDVAGGSYFDY	unassigned	wt	wt	wt	del
RMPTV166	1.007	M	3-7	01	1-26	01	4	02	RNRGVGATGGY	unassigned	wt	wt	wt	del
RM831	1.007	M	3-74	01	3-10	01	4	02	ARDGGPMVRGDYYFDS	unassigned	wt	wt	wt	wt
CT365	1.007	M	3-9	01	3-22	01	5	01	DNNPYDTSGPS	unassigned	wt	wt	wt	del
RMPTV333	1.007	U	4-34	02	1-26	01	6	02	ARSERWDPQYYDMDV	unassigned	wt	wt	wt	del
CRO422	1.007	M	4-34	01	3-10	01	4	02	ARGLTKRGSGSYYPFGY	unassigned	wt	wt	wt	wt
TS245	1.007	M	4-34	01	4-23	01	4	02	ARPGYSRTSSDYSANYLIY	unassigned	wt	wt	wt	del
RMPTV346	1.007	M	4-39	01	1-26	01	4	02	ARAVDARGGWFDY	unassigned	wt	wt	wt	del
RMPTV469	1.007	M	4-4	10	2-21	02	5	01	VRGGDWRFDS	CLL#14	wt	wt	wt	del
RMSA7	1.007	M	4-4	02	3-10	01	4	02	TRCPPGIYSDH	unassigned	nd	nd	nd	nd
TS342	1.007	U	4-59	03	3-16	01	4	02	AREVPDRGVIDF	unassigned	wt	del	wt	wt
UD106	1.008	U	1-18	01	5-12	01	6	02	ARRVWEQFIVATILDDRYYYYGMDV	unassigned	wt	wt	del	wt
RM826	1.008	M	1-18	01	5-24	01	4	02	AIRHGRSSDY	unassigned	wt	wt	wt	del
UD162	1.008	U	1-2	02	3-22	01	4	02	ARGYYYDSSGYFPPTFY	unassigned	wt	wt	wt	wt
RMPTV241	1.008	U	1-69	06	3-3	01	4	02	ARTESKQDRLEWLFYY	unassigned	wt	wt	del	wt
RMGEM145	1.008	U	1-69	01	3-3	01	6	02	ARDTGGAITIFGVVITGGDYYGMDV	unassigned	wt	wt	wt	wt
TS273	1.011	M	4-4	02	2-15	01	4	02	ARGDTGGSWFSY	unassigned	wt	wt	wt	del
TS206	1.008	M	3-23	01	2-8	01	4	02	AKDGGYSSNCYYFDF	unassigned	wt	wt	wt	wt
RMCA18	1.008	M	3-23	01	3-22	01	4	02	AKDLGVTTDFDY	unassigned	wt	wt	wt	wt
RMPTV300	1.008	U	3-30	04	3-3	01	6	03	ARDPAADWYYDFWSAPPPNYYYYYMDV	unassigned	wt	del	wt	del
RMPTV248	1.008	M	3-33	01	1-26	01	3	01	VRERGPFDGFDV	unassigned	wt	wt	del	wt
RM86	1.008	U	3-49	05	3-9	01	4	02	TRGTDVLRYFDWLFRGEVGYFDY	unassigned	wt	wt	wt	wt
RMGEM163	1.008	M	3-33	01	3-22	01	5	02	AKDYLLDSTGYLPWFDP	unassigned	nd	nd	nd	nd
RM799	1.008	U	3-53	01	3-3	01	4	02	AREPHHDFWSGYFPMRDY	unassigned	wt	wt	del	wt
RMPTV432	1.008	M	3-7	02	1-1	01	3	01	ASYDPSLDDAFNV	unassigned	wt	wt	wt	wt
RMPTV377	1.008	M	3-7	03	7-27	01	4	02	GRGRSGDH	unassigned	wt	wt	wt	del
CZ24	1.008	U	3-74	01	3-22	01	4	02	ARDQYYYDSSGYYFDY	unassigned	wt	del	wt	del
CRO412	1.008	U	3-9	01	1-26	01	3	02	AKDLNVGASAFDI	unassigned	wt	wt	del	wt
CT464	1.008	U	3-9	01	6-25	01	6	02	VKDMGLGIAAPGVVGTYYYGMDV	unassigned	wt	wt	wt	wt
TS280	1.008	U	4-30-2	01	4-23	01	2	01	ARGYGGNSVYFDL	unassigned	nd	nd	nd	nd
RMSA23	1.008	M	4-34	01	3-3	01	4	02	ARRTFRGSGWSNFDY	unassigned	wt	wt	del	wt
TS274	1.419	M	3-21	01	3-3	01	5	02	ARGVITIFGVDSYNWFDP	unassigned	wt	wt	wt	wt
RMPTV288	1.008	M	4-34	01	5-12	01	6	02	ARGGYRNYGGVVGLDV	unassigned	wt	wt	del	wt
RIO92	1.008	M	4-34	02	6-19	01	4	02	ARGHFQDGSALPFDY	unassigned	wt	wt	wt	del
CRO351	1.008	U	4-39	07	2-2	01	6	03	AKGGYCSSTSCYYYWYYYMDV	unassigned	wt	del	wt	del
RMSA2	1.008	M	4-59	01	2-15	01	2	01	ARDRYCSGGSCFDWYFDL	unassigned	wt	wt	wt	wt
CZ46	1.008	U	5-10-1	03	6-19	01	4	02	ARRQWLALTDPLDY	CLL#99	nd	nd	nd	nd
CT427	1.009	U	1-2	02	2-8	02	6	02	ARLFAGGVGFYYYGMDV	unassigned	wt	wt	del	wt
RM808	1.009	U	1-69	01	3-16	02	3	02	GGRYDYIWGSYRPNDAFDI	CLL#6	wt	wt	wt	del
CZ26	1.009	U	1-69	01	3-22	01	6	02	ARVPITMIVVVTTWDYYYYGMDV	unassigned	nd	nd	nd	nd
RM783	1.009	U	1-69	01	3-3	01	6	02	ARTPSYDFWSGYFPNYYYYGMDV	unassigned	wt	wt	del	wt
RMPTV148	1.009	M	1-69	01	6-6	01	4	02	ARNIALDGRHRRFDY	unassigned	del	wt	wt	del
CZ36	1.009	M	2-5	02	1-14	01	4	02	AHRRGGYSWNHGDFDY	unassigned	nd	nd	nd	nd
RIO153	1.009	U	3-13	01	4-11	01	6	02	ARDRYSNFDYYYYYGMDV	unassigned	wt	wt	del	wt
CT357	1.009	M	3-15	07	3-16	01	4	02	DRLNWGTPRLFDL	unassigned	wt	wt	wt	del
RMPTV480	1.009	U	3-21	01	unassigned	unassigned	6	02	ARDQTGMDV	CLL#2	wt	wt	wt	wt
TS256	1.009	M	3-23	04	3-3	01	4	02	AKDGLYYDFWSSYYIAYYFDN	unassigned	wt	wt	wt	del
RMPTV321	1.009	M	3-30	02	3-3	02	6	02	AKDWHWNLPNFGMNV	unassigned	wt	wt	wt	wt
RIO99	1.009	U	3-53	01	5-12	01	5	02	ATIGDSSWFDP	unassigned	wt	wt	wt	wt
UD112	1.009	M	3-7	01	3-10	01	4	02	AKEDSGSDYYFDY	unassigned	wt	wt	del	wt
RMPTV204	1.009	M	4-39	01	3-16	02	4	02	ARHSSYYDYNWESYRYRTHFDY	unassigned	wt	wt	wt	wt
UD161	1.01	U	1-2	04	6-13	01	6	02	ARDISIAAAGTSYYYYGMDV	unassigned	del	wt	wt	del
RMSA29	1.01	U	1-3	01	3-3	01	5	02	ARDQPGRYYDFWSGPLNWFDP	unassigned	nd	nd	nd	nd
RMPTV481	1.01	U	1-69	01	3-10	01	6	03	ARVVVQGVIETYYYYYYMDV	CLL#5	wt	wt	wt	del
RMPTV483	1.01	U	1-69	01	6-19	01	6	03	ARDSEQWLVRENSYYYYYMDV	unassigned	wt	wt	del	wt
RMPTV435	1.01	M	2-5	02	2-21	02	3	02	VYSPCGGDCYTQNRPQDLYDI	unassigned	wt	wt	wt	del
CT367	1.01	U	3-13	01	2-21	01	2	01	GGWYWYFDL	unassigned	wt	wt	wt	del
TS247	1.01	M	3-15	01	3-10	01	4	02	SIYYYGSGGFYLSDF	unassigned	wt	wt	wt	del
RMPTV244	1.01	M	3-20	01	1-1	01	5	01	ATNGLRNWFDS	unassigned	wt	wt	wt	del
RMPTV193	1.01	U	3-23	01	3-22	01	1	01	AKDRFVVVITTSEYFQH	unassigned	wt	wt	wt	wt
RMPTV159	1.01	U	3-23	01	3-3	01	4	02	AKSTLWFLEWLLPNYFDY	unassigned	wt	wt	del	wt
CRO255	1.01	M	3-30	18	3-22	01	4	02	EKKKWSYYFDS	unassigned	nd	nd	nd	nd
CT485	1.01	U	3-30	03	5-24	01	4	02	AKELEVATIGGLFDY	unassigned	wt	wt	wt	wt
TS249	1.01	M	3-30	18	5-24	01	4	02	GWEMATIMTAFDY	unassigned	wt	wt	wt	wt
TS194	1.01	M	3-30-3	01	2-15	01	4	02	ARAAAGVGSCPFEK	unassigned	wt	wt	wt	del
RIO126	1.01	U	3-30-3	01	3-3	01	4	02	AREVLRFLEWLLSGGYFDY	unassigned	wt	del	wt	wt
UD126	1.01	M	3-30-3	01	6-6	01	3	01	ARGGGRIAPRLTDV	unassigned	del	wt	wt	del
RMPTV301	1.01	M	3-33	01	3-10	01	4	02	AREEGSRSLLFDN	unassigned	wt	wt	del	wt
RMPTV445	1.01	U	3-73	01	2-2	01	6	02	TRQEDVIVVVPAAPYYYYYYGMDV	unassigned	wt	del	wt	del
RIO144	1.01	M	4-34	01	2-15	01	4	02	ARVDDCSGGSCYFPVY	unassigned	nd	nd	nd	nd
RM816	1.01	M	4-34	01	2-15	01	6	03	ARLDGCPGGNCYPYYYHYMDG	unassigned	wt	wt	wt	del
RMPTV485	1.01	M	4-34	01	6-19	01	2	01	ARGQWLDNH	unassigned	wt	wt	wt	del
RIO131	1.01	M	4-4	02	1-7	01	4	02	ARAPPGYFALEL	unassigned	nd	nd	nd	nd
CT521	1.011	U	1-18	01	2-2	01	4	02	ARVGWYQLLYFDY	CLL#1	wt	wt	wt	wt
RMPTV406	1.011	M	1-18	01	3-3	01	4	02	ARFWSGYLPDY	unassigned	wt	wt	wt	del
TS251	1.013	M	5-51	03	2-21	02	4	02	ATHGWGGDWGF	unassigned	wt	wt	wt	del
RMPTV332	1.011	U	1-2	02	6-19	01	4	02	ARVQWWLVPGFDY	CLL#1	wt	wt	del	wt
CT383	1.011	U	1-69	06	3-16	02	3	02	ARGGDYDYVWGSYRSNDAFDI	CLL#6	wt	wt	wt	wt
CZ33	1.011	U	1-69	04	3-3	01	3	01	ARTRDFWSGFSV	unassigned	nd	nd	nd	nd
RMPTV370	1.011	U	1-69	01	6-13	01	4	02	ARDYSGVAAAPLLGAFDY	unassigned	wt	wt	del	wt
RMPTV395	1.011	U	1-69	01	6-13	01	5	02	AREREQQLAPIIYNWFDP	unassigned	wt	wt	del	wt
RM215	1.011	M	4-34	01	6-13	01	3	02	ARRGIGDALDI	unassigned	wt	wt	del	wt
CZ44	1.011	M	3-21	01	1-14	01	6	02	ARDRTGMDV	CLL#2	nd	nd	nd	nd
RMPTV158	1.011	M	3-23	01	3-22	01	4	02	AKQAGGVVTLYYFDY	unassigned	wt	wt	wt	del
UD183	1.011	M	3-23	04	3-9	01	5	02	AKVLSSFGSGSL	unassigned	wt	wt	wt	del
RMSA20	1.011	M	3-30	03	4-17	01	6	02	AKVGSEWATTGNGMDV	unassigned	wt	wt	wt	del
RMCA7	1.011	U	3-30-3	01	3-10	01	4	02	ARDVLWFGEKGFDY	unassigned	del	wt	wt	wt
RM849	1.011	M	3-30-3	01	4-17	01	6	02	ARDYGDHDYYYYGMDV	unassigned	wt	wt	wt	del
TS293	1.011	U	3-30-3	01	6-13	01	4	02	ARDYAPGIAPTSFDY	unassigned	wt	wt	wt	del
RMPTV474	1.011	U	3-33	01	6-13	01	5	02	AREGAAGTTTISSWFDP	unassigned	wt	wt	wt	wt
RMPTV276	1.011	M	3-7	03	2-21	02	4	02	DDAAVVTGARRPA	unassigned	wt	wt	wt	del
CRO71	1.011	M	3-7	01	3-16	01	2	01	ARVARVEGSDSAYRHFDL	unassigned	wt	wt	del	del
RMPTV232	1.011	M	4-34	01	1-26	01	6	01	ARGYGDTVETRRYYYYGMDV	CLL#4	wt	wt	wt	del
CT473	1.011	M	4-34	02	2-15	01	4	01	VREDCSGGTCSHFDS	unassigned	wt	wt	wt	del
RMPTV202	1.011	M	4-38-2	02	1-26	01	6	03	ARGGGPTTYYMDV	unassigned	del	wt	wt	wt
RMGEM30	1.007	U	1-2	02	1-26	01	6	02	ARLYSGSYYYYYYGMDV	CLL#28A	nd	nd	nd	nd
RMGEM150	1.011	M	4-4	07	unassigned	unassigned	6	03	ARYYYYMDV	unassigned	nd	nd	nd	nd
CT518	1.011	U	4-59	01	6-25	01	6	02	ARVGGYGTRRGYYYYGMDV	unassigned	wt	del	wt	del
RM817	1.012	M	1-3	01	6-13	01	6	02	ATGTRIAAAVTHAWINGMDV	unassigned	wt	wt	wt	wt
TS334	1.012	U	1-3	01	6-19	01	4	02	AREQWLVTGHYFDY	CLL#99	wt	wt	wt	wt
CZ13	1.012	U	2-5	02	3-3	01	3	02	AHWKALNYDFWSGYYTDAFDI	unassigned	nd	nd	nd	nd
UD192	1.012	U	2-70	15	5-18	01	3	02	ARGDGFCHAFDI	unassigned	wt	wt	del	wt
RMPTV328	1.012	U	3-11	06	2-2	01	4	02	ARDGGLGYCSSTSCYGPFDY	unassigned	wt	wt	wt	del
CRO390	1.012	U	3-11	06	3-3	01	6	02	ARVVGMIFGVVTPYGMDV	unassigned	wt	wt	del	wt
CRO287	1.012	M	3-13	05	3-10	01	6	01	TKGARGARFYYYGMDV	unassigned	wt	wt	wt	wt
RMSA33	1.012	M	3-30	02	6-19	01	2	01	AKDEGGQYRDGWQNWYFDL	unassigned	wt	wt	wt	del
UD184	1.012	U	3-33	01	3-9	01	6	04	ARDPGTDWFLNNYYYYGMDV	unassigned	wt	wt	del	wt
RMPTV472	1.012	M	3-43	01	5-12	01	4	02	AKDLRASGYDPYSFDH	unassigned	del	wt	wt	wt
RM627	1.051	M	3-23	01	2-2	01	4	02	AKLDRRGTEGPFDY	unassigned	wt	wt	wt	del
CRO409	1.012	U	3-72	01	3-3	01	3	01	ARIAERFAFDL	unassigned	wt	wt	del	wt
RMPTV385	1.012	U	4-59	01	6-13	01	4	02	AARGATPGIWGDY	unassigned	wt	wt	wt	del
RMSA12	1.012	U	5-51	01	4-17	01	4	02	ARAGYGDYKYFDY	unassigned	wt	del	del	wt
RMSA11	1.013	U	1-18	04	1-26	01	5	02	AREGIEWELLWGLGYNWFDP	unassigned	nd	nd	nd	nd
CT418	1.013	U	1-2	02	1-26	01	6	02	ARLYSGSYYYYYYGMDV	CLL#28A	wt	wt	del	wt
RMPTV448	1.013	U	1-2	04	3-3	01	6	02	ARGVSYDFWSGYYTRAGDYYYGMDV	unassigned	wt	wt	del	wt
CRO450	1.013	U	1-2	04	5-18	01	6	02	ARAPSTYSYGYYYYYGMDV	unassigned	wt	del	wt	wt
CT340	1.013	U	1-24	01	2-2	02	6	02	RGYCSSTSCYKIWDYYYYGMDV	unassigned	wt	wt	wt	wt
CT461	1.013	U	1-69	09	3-3	01	4	02	ARANDFWSGYGY	CLL#59	del	wt	wt	del
CT407	1.013	U	2-5	02	2-2	01	4	02	AHRMRGGYCSSTSCYGPYNWNWDFDY	unassigned	del	wt	wt	del
CT349	1.013	U	3-11	01	3-10	01	5	02	AREEVLYYGSGSYYNWFDP	unassigned	wt	del	wt	del
CT520	1.013	M	3-23	01	1-26	01	4	02	AKDRAGQGGWEPFDH	unassigned	del	wt	del	del
CZ47	1.013	M	3-30	03	6-19	01	4	02	AKDLNVRRVSLSGLGY	unassigned	nd	nd	nd	nd
RMPTV373	1.013	M	3-7	01	1-7	01	4	02	VRYPRTGTTAFDY	unassigned	wt	wt	wt	wt
SA9	1.013	M	3-7	01	3-22	01	3	02	ARDPYDNGGYAAFAAFDI	unassigned	wt	wt	wt	del
CT348	1.013	U	3-7	01	3-22	01	6	02	ARVQGISIVVVNYYYYGMDV	unassigned	wt	del	wt	del
TS290	1.013	M	3-7	03	3-9	01	3	01	AKDLNYHEGDVYYDVLDV	unassigned	wt	wt	del	wt
RMPTV374	1.013	M	3-74	01	3-22	01	4	02	VRGYSDSSGSSNPSY	unassigned	wt	wt	wt	wt
RMPTV176	1.013	M	4-34	01	5-18	01	3	02	ARRLQLWTFHSGDAFDI	CLL#201	wt	wt	wt	del
CZ3	1.013	U	4-39	01	3-3	01	4	02	ARHLAPPIGYYDFWSGTQYYFDY	unassigned	nd	nd	nd	nd
RMGEM78	1.012	M	3-33	01	2-8	01	3	01	ARGAYAEANGFDV	unassigned	nd	nd	nd	nd
TS359	1.014	U	1-2	04	3-10	01	2	01	ARGGIMRRLLWLGENWYFDL	unassigned	wt	wt	wt	wt
TS268	1.014	U	1-69	06	3-16	02	3	02	ARGGGYDYIWGSYRSNDAFDI	CLL#6	wt	del	wt	del
CZ48	1.014	U	1-69	01	3-22	01	4	02	ASSGHIDYYDSSGYYLLSFDY	unassigned	wt	wt	del	wt
CT414	1.014	M	3-11	01	1-20	01	6	03	AKHDSDWYEGNEHFYMDV	unassigned	wt	wt	wt	del
CT399	1.014	M	3-15	01	6-6	01	6	02	TTDPEYSTSRAYYAVDV	unassigned	wt	wt	wt	del
RMPTV259	1.014	M	3-23	01	3-10	01	4	02	AKGIGEGSGN	unassigned	wt	wt	wt	del
RMPTV260	1.014	M	3-23	01	3-22	01	5	02	AKCSYYYDRNGYYLNWFDP	unassigned	wt	wt	wt	del
UD187	1.014	M	3-23	01	4-17	01	4	02	AKDQDEFGPYFDY	unassigned	wt	wt	wt	wt
CT425	1.014	M	3-30	3	2-15	01	5	02	AKGGGIVATPFDP	unassigned	wt	wt	del	wt
TS321	1.014	U	3-48	03	3-10	02	6	03	ARELVGGLWQNYYYYMDV	unassigned	wt	del	del	wt
RMPTV177	1.014	U	3-49	05	3-16	02	4	02	EGFYDYVWGSYRYTASGYFDY	unassigned	wt	wt	wt	del
TS200	1.014	M	3-7	01	3-22	01	6	02	YHRSDTLV	unassigned	wt	wt	del	wt
CT477	1.014	M	4-34	02	3-22	01	3	02	ARCYDSSGCHDAFDI	unassigned	wt	wt	wt	del
RMPTV411	1.014	U	4-38-2	02	3-10	01	3	02	ARVRDWLWFGEFTDAFDI	unassigned	wt	del	wt	wt
TS240	1.014	U	4-39	01	3-3	01	4	02	ARHHLPVITIFGVGQPTFPYDY	unassigned	wt	wt	del	wt
TS248	1.014	U	4-59	01	2-2	01	6	03	ALGGGYCSSTSCYLGYYYYYMDV	unassigned	wt	wt	del	del
RMPTV228	1.014	U	4-59	01	3-3	01	6	03	ARDTIAYDFWSGYLGPGVGYYMDV	unassigned	wt	del	wt	wt
UD148	1.015	M	2-70	01	2-8	01	6	02	ARMTLVSNEYYFYGMDV	unassigned	wt	wt	del	del
CS2	1.015	U	3-11	01	5-12	01	6	02	ARDPHLNYVDIVATIKIGYYYYGMDV	unassigned	wt	del	wt	wt
TOS103	1.015	M	3-23	01	4-17	01	3	02	AKGGRGMTTVTSDALDI	unassigned	wt	wt	wt	wt
RMPTV317	1.015	M	3-30	18	1-14	01	5	02	AKDRRRNYWFDP	unassigned	wt	wt	wt	wt
TS320	1.015	M	3-72	01	2-15	01	5	02	IRDLGGGGSSGGAD	unassigned	wt	wt	del	del
RIO106	1.015	M	3-74	03	2-15	01	4	0	ARDVFQLGAADY	unassigned	wt	wt	wt	del
RIO114	1.015	M	3-9	01	3-10	01	3	02	GKDFSYGSGGFRALNM	unassigned	wt	wt	wt	del
RM839	1.015	M	4-34	01	2-2	01	2	01	ARGYPQGYCDSTSCPWYFDL	unassigned	wt	wt	wt	del
RMPTV188	1.015	M	4-34	01	2-21	01	6	02	ARGWGTSPTHRRYYYYGMDV	CLL#4	wt	wt	wt	wt
RMPTV84	1.015	M	4-34	01	4-23	01	6	02	ARKTAPGGNDGVDV	unassigned	wt	wt	wt	wt
RMCA9	1.015	M	4-39	01	3-16	02	5	02	ARHIEAPYDYVWGSYRLYWFAP	unassigned	wt	wt	wt	del
RMPTV216	1.016	M	1-3	01	5-18	01	3	02	ARGIRIGYIYGDDAFD	unassigned	wt	wt	wt	del
RMGEM91	1.016	U	1-3	01	6-19	01	4	02	VQWLGLGDYFDY	CLL#99	nd	nd	nd	nd
CRO143	1.016	U	1-69	01	2-21	02	2	01	DRGGRSHIVVVTASDWYFDL	unassigned	wt	wt	wt	wt
RMPTV470	1.016	M	3-23	01	4-17	01	4	02	AKDDYGDRYFHY	unassigned	wt	wt	wt	del
RMPTV233	1.016	M	3-7	01	1-26	01	4	03	ARDGWGGRRLWYSDY	unassigned	wt	del	wt	wt
CT508	1.016	M	3-74	01	1-14	01	5	02	ARIRGGD	unassigned	wt	wt	wt	wt
RMPTV147	1.016	M	4-34	01	1-26	01	3	01	ARGTYSGTNLGYGFDV	unassigned	wt	wt	del	wt
RMPTV196	1.016	M	4-34	01	1-26	01	4	02	ARGLVGPTTGLIDF	unassigned	wt	wt	wt	wt
CZ17	1.016	M	4-34	08	6-13	01	4	02	ARRRPGIAAAGQGGFDS	unassigned	wt	wt	wt	del
CT379	1.016	M	5-10-1	03	3-10	01	5	02	ARWQESSKFDP	unassigned	wt	wt	del	del
CT395	1.017	U	1-18	04	3-3	01	4	02	ARGRFTTNQYYDFWSGYWAEFDY	unassigned	wt	wt	wt	wt
CT469	1.017	U	1-3	01	2-8	01	6	02	ARLFSGVSYYYYYGMDV	CLL#28A	wt	wt	wt	del
RMSA32	1.017	M	1-46	01	4-11	01	4	02	ARDIDGYDNTNGIFVY	unassigned	wt	wt	wt	wt
RMGEM144	1.017	U	1-69	01	3-22	01	3	02	ARDLITMIVVVNLGPNSEAFDI	unassigned	nd	nd	nd	nd
TS263	1.017	M	3-23	01	3-16	01	4	02	VSWGRSVGDC	unassigned	wt	wt	wt	del
RMPTV471	1.017	M	3-30	04	3-10	01	4	02	ASALYYYGSGSYYKGGADY	unassigned	wt	wt	wt	wt
RMPTV393	1.017	U	3-7	01	3-10	01	3	02	ARSAQGDYAFAFDI	CLL#202	wt	wt	wt	wt
TS201	1.017	M	3-72	01	3-16	02	4	02	VRGGIFGGIFIMDY	unassigned	wt	wt	wt	del
TS220	1.017	M	3-9	01	3-16	01	4	02	AKDIIGGLWDLSADY	unassigned	wt	wt	wt	del
RMPTV94	1.017	M	3-74	01	1-14	01	4	01	VRDVSWNIDY	unassigned	wt	wt	wt	wt
RMPTV211	1.018	U	1-3	01	5-12	01	4	02	AREQWLRLQHFDY	CLL#1	wt	wt	wt	del
RIO134	1.018	U	1-69	01	2-2	01	5	02	AREGCSSTSCYWFFWGWFDP	unassigned	wt	wt	wt	del
RMPTV266	1.018	U	1-69	01	3-3	01	3	02	ARGGLYYDFWSGYAPNDAFDI	unassigned	wt	wt	wt	del
RIO125	1.018	U	1-8	01	3-3	01	3	02	ARDVYYDFWSGRDAFDI	unassigned	wt	del	wt	wt
CT456	1.018	M	1-8	01	3-3	02	6	02	ARGLGTASLQLVYYGMDV	unassigned	wt	wt	wt	wt
UD94	1.018	U	3-11	06	3-3	01	6	03	ARSCTVRFLEWKYYYYMDV	unassigned	wt	wt	wt	wt
UD139	1.018	M	3-21	01	3-22	01	4	02	AKMRGSGYYTFDY	unassigned	wt	wt	wt	wt
UD168	1.018	M	3-21	01	unassigned	unassigned	6	02	ARDQNGMDV	CLL#2	wt	wt	wt	del
RMPTV295	1.018	M	3-30	18	1-1	01	3	02	AKVHWNDIGDAYDI	unassigned	wt	wt	wt	del
CS6	1.018	M	3-7	01	6-25	01	4	02	AREKGSSSVERFDY	unassigned	wt	wt	wt	del
CRO379	1.018	M	4-30-4	01	4-17	01	6	02	ASGKDYGDYAGYRYAMDV	unassigned	wt	wt	del	del
CT409	1.018	U	4-4	02	3-16	02	6	03	ARVRRGVITFGGVIVIGENYYYYYYMDV	unassigned	wt	wt	wt	wt
RMPTV312	1.018	U	4-59	01	3-9	01	4	02	AVSYYDILTGYYFDY	unassigned	del	wt	wt	wt
RMPTV402	1.019	U	1-2	04	3-9	01	3	02	ARGAVLRYLDWLKGSAFDI	unassigned	wt	wt	wt	wt
TS231	1.019	U	1-69	01	3-3	01	6	02	ASSGDDFWSGYYPNYYYYGMDV	unassigned	wt	wt	del	wt
CT434	1.019	U	1-69	04	3-3	01	6	03	ARDGGILGIFGVVPSYYYMDV	unassigned	wt	wt	del	wt
RMPTV478	1.019	U	1-69	12	3-3	01	6	03	ASLTGTLLEWQPYYYYYYMDV	unassigned	wt	wt	wt	wt
CT386	1.019	U	3-11	06	3-3	01	6	02	ASSPPLDYDFWSGFPYYYYYGMDV	unassigned	wt	wt	wt	wt
RM809	1.019	M	3-23	01	3-16	01	4	02	DLTNHCRGLFLS	unassigned	wt	wt	del	wt
CT544	1.019	U	3-74	01	5-18	01	6	02	ARDWGYSYGYSYYYYGMDV	unassigned	wt	wt	del	wt
RMPTV407	1.019	U	4-39	01	3-3	01	6	02	ARRTIFGVLSPLNYYYYYGMDV	unassigned	wt	wt	wt	wt
RIO117	1.019	M	4-61	02	6-13	01	4	02	ATWGRQQLGTPYFDS	unassigned	wt	wt	wt	del
RMPTV477	1.019	U	7-4-1	01	2-2	02	5	02	ARVAEYCSSTSCYINWFDP	unassigned	wt	wt	del	wt
CRO34	1.02	U	1-2	02	3-22	01	4	02	ARGPWSSGYYCYFDY	unassigned	wt	wt	wt	wt
UD130	1.02	M	3-21	01	1-20	01	4	02	ARDLGLSGGEIFDF	unassigned	wt	wt	del	del
RM60	1.02	M	3-48	01	6-19	01	4	02	VSRKTENPGWLGGDY	unassigned	wt	wt	wt	del
CT370	1.02	U	7-4-1	02	2-5	01	4	02	EGWSLVRYFDY	CLL#1	wt	wt	wt	del
RMGEM166	1.021	U	1-69	04	3-3	01	4	02	ARASTLEWSGHYYFDY	unassigned	nd	nd	nd	nd
CS8	1.021	U	1-8	01	3-3	01	6	02	ARGDLLRFLEWLSNYYYGMDV	unassigned	wt	del	wt	del
RMPTV279	1.021	M	3-11	05	1-20	01	4	02	ARANWNVDF	unassigned	wt	wt	wt	del
CRO201	1.021	M	3-21	01	3-10	01	4	02	EDGSGSYYDY	unassigned	wt	wt	wt	del
RMPTV298	1.021	M	3-23	01	1-26	01	4	02	ATRGPSTTPYYFDY	unassigned	wt	wt	del	wt
RMPTV284	1.021	M	3-30	03	3-10	01	6	02	VRDDWVTLFSGMDV	unassigned	wt	wt	wt	del
RIO138	1.021	M	3-30	03	5-18	01	3	02	AKGGYNYGHDAFDM	unassigned	wt	del	wt	wt
RMGEM50	1.021	U	3-53	01	3-3	01	6	02	ARSKPVYGRDFWSGYPHYYYYGMDV	unassigned	wt	wt	wt	del
TS327	1.021	M	3-7	03	3-10	01	4	02	VRDTGAWSFDY	unassigned	wt	wt	wt	del
RMPTV268	1.021	U	4-39	01	3-3	01	6	02	ARTPPSPYDFWSGYYIRHGMDV	unassigned	wt	wt	del	wt
RMPTV388	1.021	M	6-1	01	6-19	01	4	02	ARAPSDRTSDWFPYFDY	unassigned	wt	wt	wt	del
RIO137	1.022	U	1-69	01	2-21	02	6	02	ARDSGRDRRLPQQLYYYYYGMDV	unassigned	wt	wt	wt	wt
CT77	1.022	U	1-69	01	3-16	02	3	02	GGDYDYVWGSYRPSDAFDI	CLL#6	wt	wt	wt	wt
CT361	1.022	M	3-30-3	01	3-22	01	4	02	ETGNSSDYTWLPGH	unassigned	wt	wt	wt	wt
RMPTV263	1.022	M	3-48	02	2-15	01	3	02	VRVDCSGGSCYSAFDI	unassigned	del	wt	wt	del
RMSA13	1.022	M	3-64D	06	2-2	01	6	02	VKDEAVQSCGGSSCYLYYYYHDMDV	unassigned	wt	wt	wt	del
RMPTV297	1.671	U	1-2	04	3-10	01	3	02	ARANMVRGLIMSMIRGHDAFDI	unassigned	wt	wt	del	wt
CT514	1.022	U	4-39	01	1-7	01	6	02	AIPGPPYNWNYAGWGGDYYYYGMDV	unassigned	wt	wt	wt	del
TS312	1.023	U	1-2	02	6-19	01	4	02	AREQWLVSPHFDY	CLL#1	wt	wt	wt	wt
RMPTV240	1.023	M	3-21	01	5-12	01	4	02	ARDLESGYDFFY	unassigned	wt	wt	wt	del
UD140	1.023	M	3-23	01	6-19	01	4	02	AKDRLGSSGWTGGCEY	unassigned	wt	wt	wt	wt
RMGEM56	1.023	M	3-33	01	2-2	01	4	02	ATGFCTSADCYTLPPDFEH	unassigned	wt	wt	del	del
RMPTV401	1.023	U	3-33	01	3-3	01	6	02	ARELALTIFGVVIPYYYYGMDV	unassigned	del	wt	wt	wt
CT510	1.023	U	4-30-4	01	3-9	01	6	02	ARANILTGYYNQPTNHYYYYYGMDV	unassigned	wt	wt	wt	wt
CT493	1.023	M	4-34	01	1-1	01	6	02	ARGVDQLERRNYYYYGIDV	unassigned	wt	wt	wt	wt
RIO102	1.023	M	4-59	03	1-26	01	4	02	ARGGGGSYPFDS	unassigned	wt	wt	wt	del
RMPTV275	1.023	U	5-10-1	03	6-19	01	4	02	AREQWLVLTCFDY	CLL#1	wt	wt	wt	del
RMPTV258	1.023	M	6-1	01	3-16	01	4	02	ARDSLRFGEDISLHFDS	unassigned	wt	wt	wt	wt
CT446	1.024	U	1-2	02	1-26	01	6	02	ARLYSGSYYYYYYGMDV	CLL#28A	wt	wt	del	wt
CT420	1.024	M	3-23	01	3-3	02	6	02	AKERRNSFGYYGLDV	unassigned	wt	wt	del	wt
RMPTV325	1.024	M	3-48	01	1-26	01	3	01	ARDEVGAPL	unassigned	wt	del	wt	del
CS11	1.024	M	3-7	01	3-10	02	4	02	ARARNYYDRAEGDH	unassigned	wt	wt	del	del
CZ30	1.024	M	5-51	01	2-15	01	3	01	ARLRVGADDAFDV	unassigned	nd	nd	nd	nd
CT339	1.025	U	1-69	01	3-16	02	3	02	GGYYDYVWGSYRPNDAFDI	CLL#6	wt	wt	del	wt
RMPTV367	1.025	U	1-69	01	3-22	01	5	02	ARESARGFTMIVVSWFDP	unassigned	wt	wt	wt	wt
CRO443	1.025	U	1-69	01	3-3	01	5	02	ARETNSWGFWSGYYPNWFDP	unassigned	wt	wt	wt	wt
RMPTV253	1.025	U	1-69	01	3-3	01	6	03	ARADGSAIFGVVIMRDYYYMDV	unassigned	wt	del	wt	del
RMSA1	1.025	U	1-69	01	3-9	01	6	03	ARGPVFLTGYYINYYYYMDV	unassigned	nd	nd	nd	nd
CT479	1.025	M	3-7	03	2-15	01	4	02	ARSLLPGR	unassigned	wt	wt	del	del
TS270	1.025	M	4-30-4	01	5-18	01	4	02	ARTGRGYIYGYPPHFDS	unassigned	wt	wt	wt	wt
TS262	1.026	U	3-21	01	1-26	01	4	02	EMDPPWGVVWELPFFDY	unassigned	wt	del	wt	wt
RMPTV150	1.026	M	3-23	01	5-18	01	4	02	ARITTAMVLGFFDY	unassigned	wt	wt	del	wt
TS306	1.026	M	3-30	02	5-24	01	3	02	ARDRIHHLRDSSSAFDI	unassigned	wt	wt	wt	del
CT547	1.026	M	3-7	03	2-15	01	5	02	ARICDAGRSAYRWFDP	unassigned	wt	wt	wt	del
TS259	1.026	U	3-73	01	5-18	01	4	02	TCSAYSYGDGSDFDY	unassigned	wt	wt	wt	wt
TS349	1.026	M	4-34	01	6-19	01	5	01	ARSGRSGWYNF	unassigned	wt	wt	wt	wt
CT494	1.027	M	1-46	01	5-12	01	4	02	ARQGSAKDFDY	unassigned	wt	wt	wt	del
CT385	1.027	U	1-69	06	3-16	02	3	02	ARGGHYDYVWGSYRPNDAFDI	CLL#6	wt	wt	del	del
UD145	1.027	U	1-69	01	3-22	01	6	02	ARAPYYYDSSGYYLGWDYYYYGMDV	unassigned	wt	wt	del	wt
RMPTV277	1.027	U	3-11	01	3-10	02	4	02	ARDWGYVGSGSYYAGY	unassigned	del	wt	del	wt
UD90	1.028	U	1-69	01	6-19	01	1	01	ARHQLPGYSSGWYVLNLYFQH	unassigned	wt	wt	wt	del
TS224	1.028	M	2-5	02	2-2	01	1	01	TLKPGDTVQYFQY	unassigned	wt	wt	wt	wt
CRO380	1.028	M	3-30	19	3-3	01	5	02	AKAPRLEWLLYSWVEH	unassigned	wt	wt	del	wt
CZ22	1.029	U	1-69	13	2-2	01	4	02	ARRQLLWGGSFDY	unassigned	nd	nd	nd	nd
TS322	1.029	U	3-11	06	6-13	01	3	02	ARVKPIYSSSWEDLGTGNAFDI	unassigned	wt	del	wt	wt
CT438	1.03	U	1-18	01	3-3	01	5	02	AREDAYYDFWSGYYL	unassigned	nd	nd	nd	nd
RIO141	1.03	M	1-2	04	3-16	01	1	01	AREGARWREISFQH	unassigned	wt	wt	wt	wt
RMPTV412	1.03	U	1-69	01	3-3	01	6	02	ARPTYYDFWSGSSYYYYGMDV	unassigned	wt	wt	del	wt
RMPTV362	1.03	M	3-72	01	1-26	01	4	02	GRTSVSYRGYDY	unassigned	wt	wt	wt	wt
TS314	1.03	M	4-34	01	2-2	01	6	02	QYSSMRYGKEKSFGMDV	unassigned	wt	wt	wt	del
RMPTV192	1.03	M	4-39	01	2-2	02	4	02	ARHPRYCSGSTCYIGQIDY	unassigned	del	wt	wt	del
CT381	1.03	U	5-51	01	3-22	01	4	02	ARLRDYYDSSGYWAHFDY	unassigned	del	del	wt	del
RMPTV339	1.062	M	3-23	01	4-23	01	5	02	AKDYGGTSNYFGP	unassigned	wt	wt	del	wt
CT516	1.031	U	1-46	01	3-22	01	4	02	ARDQYYYDSSGYYSGYFDY	CLL#12	wt	del	wt	del
CT443	1.031	U	2-26	01	3-3	01	6	02	ARIHPSYDFWSGYFVYYYGMDV	unassigned	wt	wt	wt	del
RMPTV179	1.031	M	3-33	01	5-18	01	4	02	DLSYGSGSD	unassigned	wt	wt	wt	del
TS289	1.031	U	3-48	01	3-3	01	6	02	ARDYDFWSGYYYYYYYYGMDV	CLL#31	wt	wt	wt	wt
CRO439	1.032	M	3-23	01	3-3	01	4	02	AKASGDNTIFGVVIINDY	unassigned	wt	wt	del	wt
RMGEM25	1.032	U	3-33	01	3-10	01	6	02	AREPLWFGELSGSGMDV	unassigned	nd	nd	nd	nd
TS331	1.032	M	3-48	03	6-19	01	2	01	ARELPVAGRGVFDL	unassigned	wt	wt	wt	wt
CZ31	1.032	U	3-74	01	3-9	01	6	02	ARERPLVYFDWLPQDYYYYGMDV	unassigned	nd	nd	nd	nd
CZ28	1.032	U	4-34	01	3-3	01	6	02	ARGGSPGYDFWSGYLFYGMDV	unassigned	nd	nd	nd	nd
RM840	1.032	U	4-4	08	2-21	01	3	02	ARNPYCGGDCYHDAFDI	unassigned	wt	wt	wt	del
CT62	1.033	M	4-59	01	3-10	01	2	01	AGSFYPGSGDHYREYWYFDL	unassigned	wt	wt	del	del
RMGEM106	1.006	U	1-69	01	3-3	01	5	02	ARVEVGIFGVVISGSGSYRWFDP	unassigned	del	wt	wt	wt
CT537	1.033	M	3-30	03	3-10	01	6	02	AKESGSYDMDV	unassigned	wt	wt	del	wt
CT504	1.033	U	3-9	01	3-22	01	6	02	AKDMMARDSSGYPGPYYYYYYGMDV	unassigned	wt	wt	wt	del
RMPTV337	1.034	M	4-34	08	2-21	01	4	02	AREGCDGACFEY	unassigned	wt	wt	wt	wt
TS230	1.035	M	1-2	02	2-15	01	4	02	ARDLELRYGSGSFDY	unassigned	wt	wt	wt	del
RM810	1.035	U	1-69	01	3-9	01	6	02	ARDKYDILTGYTYYYYYGMDV	unassigned	wt	wt	wt	wt
RMPTV154	1.035	U	1-69	06	6-19	01	1	01	RSSGWYSEYFQH	unassigned	wt	wt	wt	wt
CZ18	1.035	U	3-7	03	4-23	01	3	01	ARGVYGTNSDAFDV	unassigned	nd	nd	nd	nd
RMPTV198	1.035	M	4-34	02	2-15	01	3	02	ARDCSAEHCSSFEDALEI	unassigned	wt	wt	wt	wt
CRO236	1.035	U	5-51	01	1-7	01	6	02	ARHCTGTPPGYYGMDV	unassigned	nd	nd	nd	nd
TS288	1.035	U	6-1	01	2-15	01	4	02	ARATDIVVVVAATWGWVPYFDY	unassigned	wt	wt	del	wt
CRO103	1.036	U	3-30	18	3-22	01	6	02	EWYDSSGYYYNYYYYYGMDV	unassigned	wt	wt	del	wt
RMPTV320	1.036	M	3-23	01	2-15	01	4	02	AKDRYCSGGSCSDRDYFDF	unassigned	wt	del	wt	del
CT488	1.036	M	3-23	01	3-22	01	4	02	ASFDYDNSGHSGY	unassigned	nd	nd	nd	nd
CT377	1.036	M	3-30	03	2-15	01	4	02	ARDASLYCGDDNCARFFFDL	unassigned	wt	wt	wt	del
CT527	1.036	U	3-48	02	3-10	01	4	02	ARAGVVSPDYYGSGSYYNRGDYFDY	unassigned	wt	del	wt	del
RMPTV235	1.036	M	3-7	03	3-10	01	4	02	ARDDGWGFDY	unassigned	wt	wt	wt	del
CT489	1.036	U	5-10-1	03	3-22	01	4	02	ARQEAYRARYYYDSSGYYYALDY	unassigned	wt	wt	wt	del
RM781	1.037	U	1-2	02	3-3	01	6	02	GATIGGTFGVVIYEYYYYGMDV	unassigned	wt	wt	wt	del
RMGEM41	1.037	U	1-69	01	3-3	01	4	02	ARDDQYYDFWSGYYY	unassigned	wt	wt	del	wt
CS4	1.037	U	3-30	03	3-9	01	4	02	AKDPYYDILTGYYRYFDY	unassigned	wt	wt	wt	del
CRO116	1.037	U	3-7	03	3-10	01	6	02	GSGSYLYYYYYYGMDV	unassigned	wt	del	wt	del
CRO250	1.037	M	4-59	01	7-27	01	6	02	ARVLGKYYYGMDV	unassigned	wt	wt	wt	del
UD178	1.038	M	3-23	01	3-16	02	4	02	AKGPFVGELSSFDH	unassigned	wt	del	wt	del
RMPTV421	1.038	U	3-48	01	3-10	01	4	02	ARDSPVLLWFGDAVGFDY	unassigned	wt	wt	wt	wt
RMPTV218	1.038	M	3-64D	06	3-3	01	5	02	VKDHRYYDFWRGYWATNWFDP	unassigned	wt	wt	wt	wt
RM788	1.039	U	1-2	02	6-19	01	4	02	AQWLGEYYFDY	CLL#1	wt	wt	del	del
RMPTV304	1.039	U	1-69	01	3-3	01	6	02	ARDREYDFWSGYYTPSYYGMDV	unassigned	nd	nd	nd	nd
TS328	1.039	M	3-33	01	5-12	01	3	02	ARDPPYGYGDLPDAFDI	unassigned	wt	wt	wt	wt
TS214	1.039	U	3-48	03	2-2	01	6	02	DSLLVVPAAIFYYYYGMDV	CLL#64B	wt	wt	wt	wt
CT498	1.039	U	3-9	01	3-10	01	4	02	AKDRSYGSGSYTFDY	unassigned	del	wt	wt	del
RMGEM59	1.039	M	4-34	02	2-8	01	6	02	VRGYGVNPTLRRYYYYGMDV	CLL#4	nd	nd	nd	nd
CRO321	1.039	U	4-34	01	4-23	01	6	02	ARGHDYGGNFFGCGMDV	unassigned	wt	wt	del	wt
TS255	1.008	M	3-11	01	3-16	02	4	02	ARAHYYRQTTGPFDY	unassigned	wt	wt	wt	del
RMPTV327	1.04	M	3-21	01	2-15	01	6	02	ARDRSGMDV	CLL#2	wt	wt	wt	del
TS242	1.04	U	3-30	03	2-15	01	4	02	ARGDYPNDIVVVVAAQNYFDY	unassigned	wt	del	wt	del
RMPTV173	1.04	M	4-59	01	2-15	01	2	01	DRYCSAGSCFDWYFDL	unassigned	wt	wt	wt	wt
UD159	1.041	U	1-69	01	2-8	02	4	02	ARPKTPYCTGGVCFLSKDSSSWYPIDY	unassigned	wt	wt	del	wt
CRO444	1.041	U	1-69	01	3-3	01	6	02	ARFQSSDFWSGYYSVYYYYGMDV	unassigned	wt	wt	del	wt
RMSA3	1.041	U	3-15	01	1-26	01	4	02	TTDRGGGSYYVNDY	unassigned	nd	nd	nd	nd
TS229	1.041	M	3-30	03	5-18	01	5	01	ARDRDVLEYFEGTRHNYDALDI	unassigned	wt	wt	del	del
RMSA8	1.041	U	3-30-3	01	3-22	01	4	02	ARNARRTYYYDSSGSFDY	unassigned	wt	wt	del	wt
TS297	1.041	M	3-30-3	01	6-19	01	4	02	ARDQQWLAFRPKGPIDY	unassigned	wt	wt	del	del
CZ6	1.041	U	4-34	01	2-2	01	6	02	ARYQVVVVPAAFSYYYYGMDV	unassigned	nd	nd	nd	nd
CZ20	1.042	U	3-11	01	3-3	01	6	02	ARVAHDWDDFWSGPSGGYYYYYYGMDV	unassigned	nd	nd	nd	nd
CT496	1.042	U	3-21	01	3-10	01	4	02	VMVSVLWFGELLDVDY	unassigned	wt	wt	wt	wt
CT442	1.042	U	3-7	01	2-21	01	3	02	ATTLWGAPAFDI	unassigned	wt	wt	wt	del
UD141	1.043	U	1-69	01	3-10	01	6	04	ARGALWFGESIPYYYYYGMDV	unassigned	wt	wt	wt	del
RMPTV238	1.043	U	3-30	18	3-3	01	5	02	AKCQRTYYDFWSGYPTLNWFDP	unassigned	wt	wt	wt	wt
CZ19	1.044	U	1-69	01	3-3	01	4	02	ARDDTYYDFWSGYYF	unassigned	nd	nd	nd	nd
RMSA4	1.045	M	3-23	01	3-10	01	4	02	AKGSTWVWGIYYYFDY	unassigned	nd	nd	nd	nd
RMGEM169	1.045	M	4-39	01	3-10	01	4	02	ARSNGVQGIHALFVY	unassigned	nd	nd	nd	nd
RMPTV221	1.045	U	3-64	01	3-22	01	6	02	AREERGGWYYYDSSGYQGPYYYYYYGMDV	unassigned	wt	wt	wt	del
TS296	1.046	U	1-46	01	3-22	01	4	02	ARDGYYYDSSGYYSGYFDY	CLL#12	wt	wt	wt	del
RMCA10	1.046	U	2-5	02	3-22	01	4	02	AHTTLYYYDSSGYYLRVEYYFDY	unassigned	wt	wt	wt	wt
RMSA16	1.046	M	3-23	01	4-17	01	4	02	AKDLTTVTTGRGYFDS	unassigned	wt	wt	wt	wt
RMGEM151	1.046	M	3-49	03	6-13	01	5	02	TRDKSSSWFVEWFVP	unassigned	wt	wt	wt	wt
RMPTV440	1.047	U	1-46	01	6-13	01	6	02	ARDSLYSSSPVGLYYYYYYGMDV	unassigned	wt	wt	wt	wt
RIO121	1.047	U	1-69	06	3-9	01	4	02	ARWGSSSYYDILTGLNGAGDYYFDY	unassigned	wt	del	del	wt
CT351	1.047	U	3-30-3	01	3-3	01	6	02	ASAVPTYYDFWSGYYPKYYYYGMDV	unassigned	wt	wt	wt	wt
TS267	1.047	M	3-48	04	1-26	01	3	02	VRGGLGTTTWAFDI	unassigned	wt	wt	wt	del
CT491	1.047	M	3-7	01	unassigned	unassigned	6	02	ARGRGMDV	unassigned	wt	wt	wt	del
TS346	1.047	U	4-38-2	01	2-21	01	2	01	ATRQYCGGDCYSLFWYFDL	unassigned	nd	nd	nd	nd
CT376	1.048	U	1-3	01	6-19	01	4	02	AREQWLAQPCFDY	CLL#1	wt	wt	del	wt
CZ45	1.048	U	1-69	01	3-3	01	4	02	ARDDRYYDFWSGYYY	unassigned	nd	nd	nd	nd
RMPTV250	1.048	M	3-33	01	3-9	01	4	02	AGDRRADYDFLTGYPSDF	unassigned	wt	wt	wt	del
CT393	1.048	M	3-7	01	1-26	01	1	01	ARDSHPGGAASNFQH	unassigned	wt	wt	del	del
RMSA6	1.049	M	3-30	03	5-24	01	4	02	AKDSVRRWLQFGFLDF	unassigned	wt	wt	wt	del
UD146	1.049	M	3-48	02	1-26	01	4	02	EVGTTTGLSVY	unassigned	wt	wt	wt	del
CZ2	1.049	M	3-9	01	2-21	01	4	02	AKDHYAGYSSGECYFDY	unassigned	nd	nd	nd	nd
RIO93	1.05	U	2-5	01	2-2	01	6	02	AHRPKSGYCSSTSCYYYYYYGMDV	unassigned	del	wt	del	wt
RM836	1.05	U	3-13	01	4-17	01	6	02	ARDRRSDYGDYRYYYYYGMDV	unassigned	wt	wt	del	wt
RMPTV181	1.05	M	3-23	01	2-15	01	3	02	AKAGRGFYEI	unassigned	wt	wt	wt	del
CT410	1.05	U	3-33	01	6-13	01	4	02	ARDPSITATGIDY	unassigned	wt	wt	wt	del
CT422	1.05	U	4-39	01	3-16	02	3	02	ARLPFVITFGGVIVGDGAFDI	unassigned	wt	wt	wt	del
RMPTV287	1.008	U	1-69	01	2-21	02	2	01	ARVRPHSHIVVVTADWYFDL	unassigned	wt	wt	wt	del
RMGEM37	1.051	M	3-23	01	2-2	01	6	02	AKYYCSATSCYTYYYYNYGMDV	unassigned	nd	nd	nd	nd
RMPTV363	1.051	U	3-23	01	3-10	01	4	02	AKLVLLWFGELPNYFDY	unassigned	wt	del	del	del
RIO123	1.051	M	3-30	04	2-2	01	4	02	DFPASYSLDY	unassigned	wt	wt	wt	del
CZ9	1.051	U	1-69	01	2-2	01	6	03	ARDLGDIVVVPAASYYYYYYMDV	unassigned	nd	nd	nd	nd
CT389	1.051	U	4-39	01	3-16	02	3	02	ARLPFVITFGGVIAVEDAFDI	unassigned	wt	del	wt	del
CS13	1.052	U	1-24	01	1-26	01	4	02	ATASIVGAPLYYFDY	unassigned	wt	wt	wt	del
RM804	1.052	M	3-30	03	2-21	02	6	02	DWLWEGLNYGLNV	unassigned	wt	wt	wt	del
RIO94	1.052	M	3-53	01	3-9	01	4	02	VKDMTGAADS	unassigned	wt	wt	del	del
UD180	1.052	U	4-34	01	6-6	01	4	02	AREKAGRRPTWYFDY	unassigned	del	wt	wt	del
RIO129	1.053	U	3-15	01	2-2	01	4	02	LCRAYCSSASCLLTYFDY	unassigned	wt	wt	wt	del
RMSA5	1.053	M	3-30	01	unassigned	unassigned	6	02	ARDSYGMDV	unassigned	nd	nd	nd	nd
CT363	1.053	M	4-34	02	3-10	01	4	02	AWITMVRGVLYRAAPDS	unassigned	wt	wt	del	del
CT525	1.054	U	4-31	03	4-17	01	4	2	ARHGDYGWGRFDY	unassigned	wt	wt	wt	wt
RM805	1.055	U	1-3	01	6-19	01	4	02	WQWLGLGYFDY	CLL#1	wt	wt	del	wt
RIO133	1.055	M	2-5	02	6-19	01	4	02	ALSRYSTGWFDY	unassigned	nd	nd	nd	nd
UD198	1.055	M	3-9	01	6-6	01	4	02	TKDGYSSTSLTRLDY	unassigned	wt	wt	wt	del
RMSA34	1.055	M	4-61	08	3-3	01	4	02	ARGPRALIGVVIIHNAYDH	unassigned	wt	wt	wt	del
RMPTV400	1.056	U	3-30	04	2-2	01	5	02	ARARPTPNIVVVPAPGISPFDP	unassigned	wt	wt	del	wt
CRO228	1.057	M	3-33	01	3-22	01	4	02	ARGYDSHSSGYPFDY	unassigned	wt	wt	wt	del
CT356	1.058	U	1-8	01	3-10	01	4	02	ARVGWFGEYYFDY	CLL#1	wt	wt	del	wt
CT546	1.058	U	3-21	01	6-6	01	4	02	ARGASNSADSIFDY	unassigned	wt	del	wt	del
RIO73	1.058	M	3-7	01	4-23	01	4	02	TRVALPDDGGNTGYRHFES	unassigned	wt	wt	wt	wt
RMPTV195	1.059	M	2-5	02	2-21	01	4	02	RRVGWTLFDF	unassigned	wt	wt	wt	del
RM791	1.059	M	3-23	01	5-12	01	4	02	AKALGGSFDWHN	unassigned	wt	wt	wt	wt
UD92	1.059	M	3-30	18	2-15	01	5	02	AKGLGAVMVTGTVANWFDP	unassigned	wt	wt	wt	del
CS5	1.059	M	3-30	04	3-3	01	6	02	AKDEGTFRSLEWLFAGMDV	unassigned	wt	wt	wt	del
CT388	1.059	U	3-30	03	6-13	01	3	02	ASSSSWYSYAFDI	unassigned	wt	wt	del	wt
RIO98	1.059	U	3-33	01	3-22	01	6	02	ASSYYYDSSGYYFYYYYYGMDV	unassigned	wt	wt	del	wt
TS232	1.059	M	4-34	01	1-26	01	3	02	ARRPELWERLRNDAFDM	CLL#201	wt	wt	wt	wt
TS335	1.06	M	3-15	07	1-26	01	4	02	TADSPIVAAHCFDY	unassigned	wt	wt	wt	del
RM837	1.06	M	3-21	01	5-12	01	6	02	ASDRNGMDV	CLL#2	wt	wt	wt	del
CT374	1.06	M	3-23	01	2-2	01	4	02	AKGDSSSTSCFLN	unassigned	wt	wt	wt	del
RMPTV390	1.06	M	3-49	03	2-2	01	6	03	TRDVRIVGVPAYYMDV	unassigned	wt	wt	wt	del
CZ11	1.04	U	1-46	01	3-3	01	5	02	ARDLGQGVYDFWSGYYVGWFDP	unassigned	nd	nd	nd	nd
CRO393	1.061	U	1-69	06	3-3	01	6	02	ARGESPQDDFWSGYSNPILLYYYYGMDV	unassigned	wt	wt	del	wt
RMGEM19	1.993	U	4-39	01	6-13	01	5	02	ARSLGYSSSWYGRRWFDP	unassigned	wt	wt	del	wt
TS50	1.063	U	2-5	01	2-2	03	6	02	AHRPKSGYCSSTSCYYYYYYGMDV	unassigned	wt	wt	wt	wt
RMGEM183	1.063	U	4-30-4	01	2-15	01	6	02	ARFLRFLEWSPNLYYYYGMDV	unassigned	wt	del	del	wt
UD176	1.063	U	5-10-1	03	6-19	01	4	02	ARKQWLNLPHFDY	CLL#1	wt	wt	del	wt
UD197	1.064	U	1-69	04	3-3	01	4	02	ARAYDFWSGSPY	CLL#59	wt	del	wt	del
RMGEM119	1.005	M	6-1	01	6-19	01	2	01	ARADRVYSSGWYGCGYFDL	unassigned	nd	nd	nd	nd
RMPTV404	1.064	M	4-59	01	6-19	01	6	02	AGGEPVAGTIYHGLDV	unassigned	wt	wt	wt	wt
UD76	1.064	U	2-5	01	3-3	01	5	02	TDSITIFGVVIMGGSGLFDP	unassigned	del	wt	del	wt
RMPTV419	1.065	U	1-69	01	3-3	01	6	03	ARVSIFGVVTGNYYYYYYMDV	unassigned	wt	wt	del	wt
RMPTV316	1.065	M	3-7	01	6-13	01	3	02	AREYSSKLYGAFDI	unassigned	wt	wt	wt	del
TS198	1.065	M	4-34	02	5-24	01	4	02	GLREMTTTLFDY	unassigned	wt	wt	wt	del
CT397	1.065	U	4-38-2	01	3-3	01	6	03	ARLDGTYDFWSGYVGIYYYYYMDV	unassigned	del	wt	del	wt
RMPTV174	1.066	M	1-2	02	5-18	01	5	02	ARQESPSLLWFGH	unassigned	wt	wt	del	del
RMPTV397	1.066	U	1-69	01	1-26	03	6	03	ARVYTPPDPRGLLGDYYYYYYMDV	unassigned	wt	wt	del	wt
UD115	1.066	M	3-23	01	2-21	02	5	02	AKGREADCGGDCYLGWFDP	unassigned	del	wt	wt	wt
RMSA9	1.066	U	4-39	01	6-13	01	5	02	ASLTGYSSSWYAPTWFDP	unassigned	wt	del	wt	wt
CT213	1.067	U	1-2	04	2-15	01	6	02	ARELDCSGGSCYADHPHYYYYYGMDV	unassigned	wt	wt	wt	wt
CT390	1.067	U	1-69	06	3-16	02	3	02	ARGGPYDYVWGSYRPNDAFDI	CLL#6	wt	wt	wt	del
RIO116	1.022	M	3-7	01	2-21	01	1	01	VRDGERDSDYGIAPIEKFRH	unassigned	wt	wt	del	del
CRO398	1.067	M	3-74	01	1-1	01	4	02	AREGKNWNDLY	unassigned	wt	wt	del	wt
RMPTV307	1.068	M	3-21	01	2-15	01	4	02	ARGDDAGGSGYPY	unassigned	wt	wt	wt	del
RIO103	1.068	U	3-30	18	3-9	01	4	02	AKDRRFLEWLTDRLGVMDY	unassigned	del	wt	wt	del
RMPTV319	1.069	U	1-69	12	4-17	01	4	02	ARGHDYGDFRPSDY	unassigned	wt	wt	wt	del
CT540	1.07	M	4-59	03	6-19	01	4	02	ARGPDISGWHAFDF	CLL#77	wt	wt	wt	del
RMPTV231	1.071	M	3-30	18	1-26	01	4	02	AKYAIAWGSYFHLDY	unassigned	wt	wt	wt	del
RMPTV246	1.073	M	2-5	02	1-7	01	4	02	AHRLSPRQNNWDYGYFDF	unassigned	del	wt	wt	del
RIO127	1.075	M	4-39	02	3-10	01	4	02	ARLPGPYGSGRQRKDY	unassigned	wt	wt	wt	del
UD116	1.077	M	3-15	01	3-16	02	3	02	TKDVPFTRGGALAT	unassigned	wt	wt	wt	del
RMCA22	1.077	M	3-21	01	6-19	01	4	02	ASPRDPGNGSGDDIPFDY	unassigned	wt	del	wt	del
RM664	1.077	U	4-34	01	2-21	02	6	02	GEFEVVTAKVNYGMDV	unassigned	wt	wt	wt	wt
CT360	1.078	M	3-7	01	2-21	02	4	02	AKTFCSADNCYPDRFYDY	unassigned	wt	wt	wt	del
CS12	1.079	U	1-18	04	6-19	01	4	02	ARQQWLPMYYFDY	CLL#1	wt	wt	wt	wt
TS244	1.079	M	3-33	01	3-22	01	3	01	ARDYGDSSGYHDAFDV	unassigned	wt	wt	wt	del
TS221	1.08	M	3-9	01	6-13	01	4	02	GAGSSWYYFDS	unassigned	wt	wt	wt	del
RMPTV418	1.081	M	3-73	02	1-26	01	5	02	LSGRLWGS	unassigned	wt	wt	wt	del
UD173	1.082	U	1-69	01	4-23	01	6	02	ASTVVNFGPGTYYYYYYGMDV	unassigned	wt	wt	del	wt
RMPTV436	1.082	U	4-39	07	6-13	01	5	02	ASSRGYSSSWYPGGDWFDP	unassigned	wt	wt	del	wt
TS329	1.083	M	3-33	01	5-24	01	6	03	ARDVHKMDV	unassigned	wt	del	del	wt
CRO187	1.085	U	5-51	01	4-23	01	4	02	ARQEGMTTVVSPFDY	unassigned	wt	del	del	wt
RMPTV383	1.085	U	3-48	03	5-18	01	6	02	AREGQLWLPVIYYYYYGMDV	unassigned	wt	wt	del	wt
RM833	1.089	U	1-2	02	1-26	01	4	02	ARDPLVYSGSYGTLLDY	unassigned	wt	wt	del	wt
UD124	1.089	U	1-2	04	3-10	01	6	02	VLAYYGSGSYYYYYGMDV	unassigned	del	wt	wt	del
RMPTV272	1.089	M	3-23	04	2-2	01	5	02	AKVSTSCYIGCWFDL	unassigned	wt	wt	wt	del
RMPTV252	1.09	U	3-53	01	3-3	01	6	02	ARSEAYDDFWSGDTFRYYYYGMDV	unassigned	wt	wt	wt	wt
CRO406	1.091	U	1-69	01	3-3	01	6	02	ASCITIFGVVTISRDYYYYYGMDV	unassigned	wt	wt	wt	del
RIO77	1.091	U	4-34	01	2-15	01	5	02	EPLWGYCSGGSCPRRSWFDP	unassigned	wt	wt	wt	del
RMPTV398	1.092	M	3-15	01	5-18	01	4	02	TTHRGYTYGARFDY	unassigned	wt	wt	wt	wt
RM367	1.094	M	3-20	01	3-3	01	6	02	ARGGRINLWNGYQRGEVYFYGLDV	unassigned	wt	wt	wt	del
CRO360	1.094	U	3-23	01	6-19	01	4	02	AKDYSSDWTLFDY	unassigned	wt	wt	wt	del
RMPTV465	1.096	M	1-8	03	2-2	02	5	01	ARAFHGDSRLRY	unassigned	wt	wt	wt	del
CT549	1.097	U	3-30-3	01	2-2	01	6	02	ASERLLVVPAAIYYYYYGMDV	CLL#64B	wt	wt	del	wt
RMPTV209	1.099	M	3-21	01	1-14	01	6	02	ARDANHMDV	CLL#2	wt	wt	wt	wt
TS196	1.1	U	1-69	04	3-3	01	4	02	ARVYDFWSGHDY	CLL#59	wt	wt	del	wt
RMPTV423	1.1	U	3-21	01	1-26	01	6	02	ARDQSNMDV	CLL#2	wt	wt	wt	del
CT476	1.1	U	3-7	01	3-3	01	6	02	ARPMGGYDFWSGYYIEGLDYYYGMDV	unassigned	wt	wt	wt	wt
CRO435	1.101	U	1-46	01	2-15	01	1	01	ARDGYCSGGSCYREEYFQH	unassigned	wt	wt	wt	del
TS325	1.101	U	3-21	01	3-3	01	3	02	AREGITIFGVIITPRDAFDI	unassigned	wt	wt	wt	del
RMGEM135	1.103	U	3-49	05	5-12	01	6	02	TTMDIVATQTYYYYYYGMDV	unassigned	nd	nd	nd	nd
TS204	1.103	U	4-61	01	3-3	01	6	02	ARFVWFGPPSYYYYGMDV	unassigned	wt	del	wt	wt
TS333	1.104	M	3-11	01	3-10	01	6	02	ARDHPLVQGGMDV	unassigned	wt	wt	wt	wt
RMGEM152	1.006	U	4-39	01	2-2	01	6	02	ARLREGYCSSTSCYYYYYGMDV	unassigned	nd	nd	nd	nd
RMCA4	1.106	U	3-11	01	3-22	01	4	02	ARVPNYYYDSSGYHS	unassigned	wt	wt	del	wt
RMPTV391	1.106	M	3-30	03	3-3	01	4	02	AKVLGDFWSGPSDY	unassigned	wt	wt	del	wt
RMPTV289	1.107	M	3-23	01	1-7	01	5		TKGSNNWNYNFFDS	unassigned	wt	wt	wt	del
RMPTV133	1.107	U	3-33	01	2-2	01	6	02	ARVIPSQDIVVVPATRYYYGMDV	unassigned	wt	wt	del	wt
RMPTV160	1.109	U	1-69	01	5-18	01	6	02	TAMPTSGGVYYYYYYGMDV	unassigned	del	wt	wt	del
RMGEM127	1.11	U	4-39	01	6-13	01	5	02	ASSRSYSSSWYPTNWFDP	unassigned	nd	nd	nd	nd
RMPTV234	1.112	U	1-69	01	2-2	02	6	03	ARDADCSSTSCYIGGYYYYYYMDV	unassigned	del	wt	wt	wt
CT526	1.112	U	1-69	02	3-10	01	4	02	ARDFGFEGRY	unassigned	wt	wt	del	wt
CZ5	1.112	U	1-69	01	7-27	01	6	03	ARAVGELSNWGPYYYYYMDV	unassigned	nd	nd	nd	nd
CT362	1.114	U	1-69	01	2-2	01	6	02	DPFTDIVVVPGDYYYGMDV	unassigned	del	wt	wt	wt
RM814	1.114	U	3-23	01	1-26	01	6	03	AKDREQQRDYYYYMDV	unassigned	wt	del	wt	del
UD188	1.114	U	4-34	01	2-2	01	6	02	ARGMRSLGYCSSTSCYLYYYYYGMDV	unassigned	wt	del	del	wt
RMGEM84	1.115	U	3-21	01	3-3	01	5	02	AAGQRRAYYDFWSGYFDWFDP	unassigned	nd	nd	nd	nd
RIO97	1.117	M	3-66	01	2-15	01	4	02	ARVKMVGAALVSFDY	unassigned	wt	wt	wt	wt
TS317	1.118	U	3-15	01	3-3	01	4	02	TTAHNHYDFWSGYYRIDC	unassigned	wt	wt	wt	wt
CT511	1.119	U	1-2	02	6-19	01	4	02	AREQWLVLRHFDY	CLL#1	del	del	wt	wt
TS226	1.12	M	3-7	03	2-2	01	4	02	TRVYCSSTNCYGDRPLDY	unassigned	wt	wt	wt	del
RMPTV143	1.12	M	4-34	01	2-2	01	4	02	GDDIVPAGRPDY	unassigned	wt	wt	wt	del
RMPTV467	1.123	U	3-13	01	3-22	01	3	02	ARGTTYYYDSSGYYWGWRGAFDI	unassigned	wt	wt	wt	wt
CT484	1.126	U	1-69	01	6-19	01	5	02	AREERGVDSSGWYGNWGWFDP	unassigned	wt	del	wt	wt
CRO448	1.126	M	3-23	01	3-22	01	4	02	AATYDRSGYYSAPPNDYFDY	unassigned	wt	del	wt	del
RMPTV479	1.126	M	3-66	02	1-26	01	4	02	VRYSGTD	unassigned	wt	wt	wt	wt
RMGEM137	1.126	M	4-61	01	3-10	01	6	02	ARGSDYYVMDV	unassigned	nd	nd	nd	nd
RMSA31	1.127	M	4-59	01	6-13	01	4	02	ARITAPGTFFVDY	unassigned	wt	del	wt	del
CT436	1.128	U	1-46	01	2-15	01	4	02	ARDTGYCSGGSCYGGGYFDY	unassigned	wt	wt	wt	del
CT366	1.128	U	1-69	01	3-3	01	6	02	GGADYDFWSGYYTGGVYYYGMDV	unassigned	del	wt	del	wt
TS284	1.128	M	4-38-2	02	unassigned	unassigned	4	02	GFGS	unassigned	wt	wt	wt	del
RMSA35	1.128	M	4-39	07	3-16	01	4	02	ARSDGGVQDP	unassigned	wt	wt	wt	del
RMPTV178	1.132	U	4-34	01	5-12	01	4	02	ARAATIYSGYDYWIGPTYYFDY	unassigned	wt	wt	del	wt
RMPTV343	1.133	U	4-59	01	5-24	01	4	02	GPVDRADY	unassigned	wt	wt	wt	wt
RMPTV142	1.134	M	3-7	01	unassigned	unassigned	1	01	DSR	unassigned	wt	wt	wt	del
RMCA13	1.135	U	3-11	01	3-22	01	6	02	AREHLDTIYYYYYGMDV	unassigned	wt	wt	wt	del
RMPTV399	1.135	M	4-34	01	2-21	02	1	01	ATGLLGPRLQH	unassigned	wt	wt	wt	del
RM371	1.136	M	4-34	02	2-21	02	5	02	AKHGTGADFYFDP	unassigned	wt	wt	del	del
RM828	1.141	U	3-21	01	3-3	01	6	03	AREYYDFWSGYYRYYYMDV	unassigned	nd	nd	nd	nd
RMPTV167	1.141	M	4-4	02	5-12	01	4	02	ARGSGQSGWNPFDY	CLL#77	wt	wt	wt	wt
CT355	1.142	M	4-34	03	2-21	01	6	02	ASAFYCSGSTCNSPSYYYYYGIDV	CLL#16	wt	wt	wt	wt
CT441	1.143	U	1-69	01	3-16	02	6		ARDVYDYVWGSYRPDYYYGMDV	unassigned	wt	wt	wt	wt
RMPTV34	1.143	M	4-39	01	1-1	01	4	02	VRLVPPTGTT	unassigned	wt	wt	wt	del
CT347	1.15	U	1-3	01	6-19	01	4	02	ARAQWLGPMHFDY	CLL#1	wt	del	del	del
RIO135	1.15	M	3-21	02	5-24	01	4	02	ARAVEMATYGLDS	unassigned	wt	wt	wt	wt
TS344	1.153	U	3-30	03	2-15	01	4	02	AKEKEGWELLSYFDY	unassigned	wt	wt	wt	wt
RMPTV213	1.154	M	4-34	01	2-15	01	6	02	AGRFYCSGATCYRPDYYFYYGVDV	CLL#16	wt	wt	wt	wt
RMGEM180	1.157	U	4-31	03	5-18	01	6	02	ARVSNTAMGNYYYYYGMDV	unassigned	nd	nd	nd	nd
RM806	1.161	U	1-3	01	3-3	01	4	02	ARLQWLGLGYFDY	CLL#1	wt	del	wt	del
RMPTV345	1.161	U	4-31	03	5-18	01	6	02	ARDGHSYGRYYYYGMDV	unassigned	wt	wt	del	wt
CT392	1.162	U	1-69	01	3-10	01	5	02	AREGPLGFGELSLSSWFDP	unassigned	wt	wt	wt	del
CS1	1.165	U	3-48	02	3-3	01	6	02	ARDYDFWSGYYYYYYYYGMDV	CLL#31	wt	del	wt	del
CZ16	1.168	M	3-43	01	3-3	01	4	02	AKAARPYFDFWSGLDY	unassigned	nd	nd	nd	nd
TS241	1.169	M	3-21	01	5-24	01	6	03	ARTDEGYYYYYMDV	unassigned	wt	wt	del	wt
CRO155	1.17	U	4-39	01	6-13	01	5	02	ATRVGYSSSWYGGEYWFDP	unassigned	wt	wt	wt	wt
CT480	1.172	U	3-23	04	5-12	01	1	01	ANLEAMD	unassigned	wt	del	wt	del
CT478	1.173	U	3-48	02	5-12	01	4	02	ARERATTPEN	unassigned	wt	wt	wt	wt
UD110	1.174	M	3-9	01	3-3	01	3	02	ARDQVGGGWSGWLREATFDI	unassigned	wt	wt	wt	del
RMPTV331	1.175	U	5-51	01	5-18	02	6	02	ARVPAGYSYGYRSYYYGMDV	unassigned	wt	del	wt	wt
CT503	1.18	M	4-59	01	6-19	01	4	02	ARGPNESGWLGLSY	CLL#77	wt	wt	wt	del
RMGEM189	1.201	M	3-30	03	1-14	01	4	02	AKEWGEAGDHRKYYFDY	unassigned	nd	nd	nd	nd
RM703	1.201	M	2-5	02	1-7	01	4	02	RRSPSPNNWMYGYFDY	unassigned	wt	wt	del	wt
RMPTV146	1.204	U	4-39	01	6-13	01	5	02	ARTLGYSSSWWGGPNWFDP	CLL#8	wt	wt	del	del
CT486	1.21	M	3-23	01	3-10	01	4	02	AKDCAMVQGVIIMPFDY	unassigned	wt	wt	wt	wt
CRO354	1.217	M	4-34	01	6-19	01	2	01	TWSLGGTHRWHFDL	unassigned	wt	del	wt	del
RMPTV296	1.219	U	3-30	18	3-22	01	4	02	AKGEEVSLALGRSYDSSGYYDY	unassigned	wt	wt	wt	del
RMPTV299	1.231	M	3-7	01	1-26	01	4	02	AENGGSYF	unassigned	wt	wt	wt	del
RMPTV214	1.238	M	1-3	01	6-19	01	4	02	ARGIRGVGSDWYGGDNFDY	unassigned	wt	wt	wt	del
RMPTV199	1.24	U	1-3	01	5-12	01	4	02	DQWLRLSGYFDY	CLL#99	wt	del	wt	wt
CT404	1.241	U	1-18	04	2-2	01	6	02	ARDFEEGLGPLGYCSSTSCYPYYYYYGMDV	unassigned	wt	wt	del	wt
RM807	1.241	U	3-30-3	01	2-21	02	6	02	ARVSAYCGGDCYSRPYYYYGMDV	unassigned	wt	wt	del	del
UD189	1.247	U	5-51	03	3-10	01	4	02	ARGLWFGELFLDY	unassigned	wt	wt	del	del
CT517	1.25	U	4-39	01	3-10	01	6	02	ARRGDLLSIHYYYYGMDV	unassigned	wt	wt	wt	del
TS211	1.251	U	3-21	01	6-19	01	4	02	VRESPGYSSGWYLFGYFDN	unassigned	wt	del	wt	wt
CZ39	1.254	U	4-31	03	3-9	01	6	02	AREVYFGIVNKYYNMDV	unassigned	nd	nd	nd	nd
RMPTV329	1.254	U	4-39	07	3-3	01	5	02	ARGEGLYDFWSGYYRNWFDP	unassigned	del	wt	wt	wt
RMGEM92	1.255	U	4-39	01	3-3	01	6	02	ARHSKYYDFWSGYLGVGLDV	unassigned	wt	wt	del	wt
UD114	1.26	U	3-33	01	3-3	01	4	02	AREEAFYDFWSGPSCLDY	unassigned	wt	wt	del	wt
RMPTV169	1.262	M	3-23	01	5-24	01	6	02	DQITNGMDV	unassigned	wt	wt	wt	wt
RMPTV306	1.264	M	4-34	01	6-19	01	4	02	ARRAHGSGWALDF	unassigned	wt	wt	wt	del
TS17	1.271	M	3-72	01	2-2	01	3	02	TRDTSASSHTAFDM	unassigned	wt	wt	wt	del
CT492	1.06	U	3-69	01	3-22	01	4	02	GLGDDITMIVVVENY	unassigned	wt	wt	del	wt
CZ14	1.274	U	3-33	01	3-3	01	6	02	ARAVLESITIFGVVGNYYYYYGMDV	unassigned	nd	nd	nd	nd
RMPTV269	1.276	M	3-23	01	6-13	01	4	02	AKTGGSSWRFDY	unassigned	wt	wt	wt	del
RMPTV338	1.278	M	3-23	01	6-19	01	4	02	AKPLTYSSGWVSMFYFDY	unassigned	wt	wt	wt	wt
RM821	1.279	M	1-8	01	3-16	01	4	02	GVRSTSWEALEY	unassigned	wt	wt	del	del
CS7	1.282	M	4-34	02	6-19	01	4	03	ARNTAWSFDQ	unassigned	wt	wt	wt	del
TS239	1.283	M	3-23	01	2-2	01	6	02	AKDRYSSSTSSAMDV	unassigned	wt	wt	wt	wt
RMPTV415	1.286	U	1-8	03	3-10	01	4	02	ARGISGPGRKLLWFGEPRGKPYYFDY	unassigned	del	wt	wt	del
RMPTV257	1.306	M	1-8	01	3-22	01	3	02	ARGRTYYYDGSDYYPTNDAPDI	unassigned	wt	wt	del	del
RMPTV255	1.309	M	4-34	02	5-12	01	4	02	VRGGYWLFDF	CLL#14	wt	wt	wt	del
CRO51	1.312	M	4-34	01	4-17	01	4	02	ARAPFPHGDYGRYFDY	unassigned	wt	wt	wt	wt
CZ37	1.313	M	3-23	01	3-3	01	6	02	AKTIHYDFWSGYSNPQDYFYGMDV	unassigned	nd	nd	nd	nd
RMPTV381	1.314	U	1-69	01	3-16	02	5	02	ARCYDYVWGSYRYNWFDP	unassigned	wt	wt	del	wt
CT481	1.314	M	3-23	01	6-25	01	4	02	ASRLGDY	unassigned	wt	wt	wt	wt
CT506	1.314	M	3-43	01	5-18	01	4	02	AKDIPGYLGFDY	unassigned	wt	wt	del	wt
CT541	1.321	M	4-34	01	2-15	01	5	02	ARIYRYCSGVRCYSPNWFDP	unassigned	wt	wt	wt	del
UD186	1.419	U	1-69	02	3-22	01	6	02	ARDATGYYDSSGYYENYYYYGMDV	unassigned	wt	del	wt	del
CT354	1.329	M	3-23	01	1-1	01	3	02	ARGRNAFDI	unassigned	wt	wt	wt	wt
CZ34	1.331	M	3-7	01	3-10	01	4	02	TRDSLITLAVPPEY	unassigned	nd	nd	nd	nd
RIO86	1.345	U	4-39	07	2-2	01	6	02	ARDRGGYCSSTSCYYYYYGMDV	unassigned	wt	wt	wt	wt
CT445	1.354	M	4-34	01	4-17	01	6	02	VRGYGDSPTLRRYYYYGMDV	CLL#4	wt	wt	wt	del
RMPTV205	1.383	U	1-2	04	4-17	01	6	02	DIGDYVKANYYYYGMDV	unassigned	wt	wt	del	wt
CRO423	1.391	M	3-21	01	6-13	01	4	02	NVGWQQVGDNFDY	unassigned	nd	nd	nd	nd
RMCA15	1.393	U	3-48	03	6-6	01	6	02	ARDLPRLRHNSSSSGRGASYYYGMDV	unassigned	del	wt	del	wt
UD103	1.401	M	3-11	01	3-10	01	6	02	AKVGYSGSGSYYEGGMDV	unassigned	wt	wt	wt	del
TS278	1.407	M	4-39	01	2-8	02	5	02	AGRYCPGDGCHFLPHH	unassigned	wt	wt	wt	del
RMPTV430	1.408	M	3-7	01	6-6	01	4	02	SAGDHFDY	unassigned	wt	wt	wt	del
RMPTV168	1.414	U	3-74	01	4-23	01	6	02	ARDPPETTVVTLGQWLGGLVKRYGMDV	unassigned	wt	wt	wt	wt
RMPTV431	3.903	M	4-4	02	3-16	01	6	02	ARVSGDFVGMDV	unassigned	wt	wt	wt	wt
RMSA22	1.011	M	1-2	02	3-3	01	4	02	ATTLGVAGDYYFDY	unassigned	wt	del	wt	del
RMPTV375	1.42	M	1-69	01	3-22	01	4	02	ARGVGYDNSGYYYFY	unassigned	wt	wt	wt	del
CT430	1.426	U	3-23	01	3-16	02	4	02	ARRMVYDYVWGSYRYFPEAPFDY	unassigned	wt	wt	del	wt
RMPTV466	1.463	M	4-34	01	5-18	01	6	02	ARRGEKTSYGRTYSYTIDV	unassigned	wt	wt	wt	del
RM801	1.488	U	1-69	01	3-16	02	5	02	ARVYDYVWGSYRYSWFDP	unassigned	wt	wt	del	wt
CRO138	1.503	M	4-34	02	1-20	01	4	02	ARGGNWNLDY	CLL#14	del	wt	wt	wt
CZ21	1.509	M	3-23	04	3-10	01	3	01	AKESSSQGFFIGGDGFDV	unassigned	nd	nd	nd	nd
TS350	1.526	M	1-18	01	2-15	01	5	02	ARVRIGSDGSPQYNWFDP	unassigned	wt	wt	wt	wt
RMPTV376	1.538	U	1-24	01	3-3	01	4	02	ATRSIRYDFWSGFYYFDY	unassigned	wt	del	wt	wt
RMPTV292	1.539	M	3-30	02	6-6	01	4	02	LKSPGDY	unassigned	wt	wt	wt	del
RMPTV184	1.541	M	4-34	01	2-15	01	5	02	LDVVVVATTPCNWFDP	unassigned	wt	wt	wt	wt
RIO67	1.549	M	3-23	01	1-26	01	4	02	ARKGVRPTSLIYH	unassigned	wt	wt	wt	del
RMGEM99	1.577	U	6-1	01	3-10	01	4	02	AREELGGSFDY	unassigned	nd	nd	nd	nd
RMPTV359	1.582	M	3-7	01	2-8	02	5	02	MRRDLLGPNGGGWGAN	unassigned	wt	wt	wt	del
RMPTV459	1.603	M	3-53	01	unassigned	unassigned	5	01	ARHDWFDS	unassigned	wt	wt	del	wt
CRO292	1.603	M	4-34	01	2-15	01	3	02	AQIIVLLEGFDI	unassigned	wt	wt	del	del
CT450	1.618	M	3-30	03	1-26	01	5	02	ATEGGAVGSTGADH	unassigned	wt	wt	wt	del
RMSA19	1.62	U	4-39	07	6-19	01	6	02	AREVGYSSGWLTPSYYYYYGMDV	unassigned	wt	wt	del	wt
TS207	1.631	M	4-34	01	6-19	01	4	02	RTVPGSVDY	unassigned	wt	wt	wt	del
TS307	1.633	U	4-34	01	3-3	01	6	02	ARGGRYYDFWSGYHTYGMDV	unassigned	wt	wt	wt	wt
CT449	1.635	U	3-53	01	1-26	01	4	02	AREGSGSSSHFDY	unassigned	wt	wt	wt	del
CRO284	1.655	U	1-2	04	3-3	01	6	02	ARAGLPPYYDFSFRSGMDV	unassigned	wt	wt	del	del
RMPTV451	1.273	M	3-66	01	2-21	02	2	01	ARVHFVAMTAIWYFDL	unassigned	wt	wt	wt	del
RMPTV433	1.686	U	3-21	01	unassigned	unassigned	6	02	ARDQNGMDV	CLL#2	del	del	wt	del
RM219	1.695	M	4-34	01	6-13	01	3	02	AREGKYSSNWTKAFNI	unassigned	wt	wt	wt	del
RMPTV251	1.728	M	3-15	01	1-26	01	4	02	TTKGVGATIKDY	unassigned	wt	wt	del	wt
RMPTV413	1.799	M	4-34	02	4-17	01	4	02	ARAGNDYGDYIFA	unassigned	del	wt	wt	del
TS301	1.828	M	2-5	02	4-17	01	4	02	AHDYGDFAFDR	unassigned	wt	wt	wt	del
RIO151	1.067	M	3-7	01	1-26	01	5	02	LVGATGEWFDP	unassigned	wt	wt	wt	del
TS145	1.848	M	4-4	02	1-17	01	5	02	ATTTVTTKGCFDP	unassigned	wt	wt	wt	del
RMPTV475	1.854	U	1-69	01	3-3	01	6	02	ARGIPTYYDFWSGYSPANYYYYGMDV	unassigned	wt	wt	wt	del
RIO119	1.859	U	3-48	03	6-6	01	4	02	ARDIAALN	unassigned	wt	wt	wt	del
TS330	1.889	U	1-3	01	6-19	01	4	02	AREQWLVLPYFDY	CLL#1	wt	wt	del	wt
CT455	1.892	U	3-53	01	1-14	01	2	01	ARDPTGYWYFDL	unassigned	wt	wt	wt	wt
RMCA1	1.918	U	1-2	02	6-19	01	3	02	ARASSGEDQWAGTGDDAFDI	unassigned	del	wt	wt	wt
CRO415	1.928	U	3-21	01	6-19	01	4	02	ARGSSGWYGWASYYFDY	unassigned	wt	wt	wt	wt
RMSA28	1.985	M	3-7	01	3-16	02	4	02	ATYLRDPPRDLYYIDH	unassigned	wt	wt	wt	wt
RMPTV414	1.992	M	3-7	03	3-10	01	3	02	ARATHGSGDDVFDI	unassigned	wt	wt	wt	del
TS159	1.03	M	7-4-1	02	2-15	02	6	02	ARVRCTGSRCYGYLGMDV	unassigned	wt	wt	wt	wt
CRO438	2.089	M	3-21	01	unassigned	unassigned	6	02	ASDRNAMDV	CLL#2	wt	wt	wt	del
CT403	2.124	U	4-34	01	1-7	01	4	02	ARKLELRGRPPYFDY	unassigned	wt	wt	wt	del
RIO130	2.16	M	3-7	01	1-14	01	4	02	ARGPNLAS	unassigned	wt	wt	wt	del
RMPTV386	2.217	M	3-23	04	2-15	01	4	02	AKDLGSCSGGSCYNSLDY	unassigned	wt	wt	wt	wt
CT396	2.285	U	3-23	01	2-2	02	5	01	AKARVVCTSCYTRLDY	unassigned	wt	wt	del	wt
CT415	2.312	M	1-2	02	6-19	01	5	02	ARDPKLAVAGTEGALDP	unassigned	wt	wt	wt	del
UD193	2.349	U	5-10-1	01	3-9	01	4	02	ARTNLLRYFDWVVDASLDPDDY	unassigned	wt	wt	del	wt
CT505	2.361	M	3-21	01	6-25	01	6	02	ARAPQVATWLDLTSRSGAYGMDV	unassigned	wt	wt	wt	wt
CZ4	2.402	U	4-39	01	7-27	01	3	02	ARNANWGSSFDI	unassigned	nd	nd	nd	nd
RIO155	2.5	M	3-21	01	1-1	01	6	02	ARDGTGMDV	CLL#2	wt	wt	wt	del
RIO74	2.504	U	3-21	01	unassigned	unassigned	6	02	ARDQNAMDV	CLL#2	wt	wt	wt	del
TS228	2.684	M	3-48	03	3-22	01	4	02	GNGDYYDSSGYLFYFDY	unassigned	wt	wt	wt	wt
RMPTV223	2.7	M	3-23	01	3-10	01	4	02	AKHGIRGVIESLDS	unassigned	del	wt	wt	del
RIO76	2.7	M	4-34	01	6-19	01	4	02	ARGSVPGTFPFDY	unassigned	wt	wt	wt	del
RMCA11	2.752	M	4-4	07	6-13	01	4	02	ARGQAAADY	unassigned	wt	wt	wt	del
CT447	2.753	U	1-69	06	3-16	02	3	02	ARGGDYDYIWGSYRPNDAFDI	CLL#6	del	del	wt	del
CT346	2.915	M	3-23	01	4-17	01	4	02	AKQNGDYGGPIDF	unassigned	wt	del	wt	del
CT341	2.977	M	5-51	01	6-19	01	5	02	QGDSGWVNWFDP	unassigned	wt	wt	wt	del
CT534	2.997	U	7-4-1	02	3-16	01	4	02	ARGGLQGLGDRGDY	unassigned	wt	del	wt	del
TS336	3.039	M	3-23	01	1-26	01	4	02	AKDQNTLGGAMAY	unassigned	wt	wt	wt	del
TS22	3.044	M	3-23	04	4-17	01	6	02	GGGMTTVTEVFYYGMDV	unassigned	wt	wt	wt	wt
CT358	3.176	M	3-30	03	3-22	01	4	02	GYYDSSGKYFFDY	unassigned	wt	wt	wt	del
CT482	3.221	M	3-7	01	6-13	01	4	02	ATSPMQQLGY	unassigned	wt	wt	wt	wt
CT550	3.268	M	1-3	01	4-17	01	4	02	ARGIRGGENYGDDYFDY	unassigned	wt	wt	wt	del
RMPTV270	3.493	M	3-74	01	3-10	01	5	02	TREVSRDVSTVSFYANGWFDP	unassigned	wt	wt	del	wt
RMPTV274	3.516	U	3-21	01	1-26	01	6	03	ARAIGETYTSFYSYYYMDV	unassigned	wt	wt	wt	del
TS223	3.769	M	4-59	01	3-16	02	4	02	ARGRRHSSH	unassigned	wt	wt	wt	del
UD134	3.858	M	3-21	01	3-10	01	3	02	ARHRGYGSGTNDAFDI	unassigned	wt	wt	wt	wt
TS180	1.837	U	3-48	02	2-2	01	4	02	ARDPPTPSPEYS	unassigned	wt	wt	wt	del
RMPTV476	4.012	M	1-46	01	3-10	01	5	01	AREVSGIGSYEKGWYDT	unassigned	wt	wt	wt	del
CT380	4.13	M	3-23	04	3-22	01	4	02	AKGPKGYYDSSAPSGY	unassigned	del	del	wt	del
RMPTV155	4.186	U	1-18	01	3-22	01	5	02	CKPNITMIVGGP	unassigned	wt	wt	del	wt
TS203	4.432	M	3-33	01	5-24	01	6	02	AGDPGFNEMGRRLYYHYYGMDV	unassigned	wt	wt	wt	wt
TS271	4.486	M	3-48	03	6-13	01	6	02	AREGLIVDSGARYYYYDMDV	unassigned	wt	wt	wt	del
CZ1	4.666	M	3-30	18	1-26	01	4	02	AKDWEWELLIYGFDY	unassigned	nd	nd	nd	nd
CZ15	4.802	M	4-59	01	6-19	01	5	02	ARGPDESGWHSLSY	CLL#77	nd	nd	nd	nd
CRO451	5.321	U	5-51	01	6-13	01	4	02	ARRGAIAAADMYHFDY	unassigned	wt	wt	wt	wt
CT426	5.365	U	4-39	07	6-13	01	5	02	ARGQGYSSSWYSPRNWFDP	CLL#8	wt	del	del	wt
CT538	5.403	M	3-23	01	3-10	01	1	01	ATDYFNSGSYYIGTFQH	unassigned	wt	del	wt	del
TS347	6.179	M	3-7	01	6-25	01	4	02	ARDSPGSYLDY	unassigned	wt	wt	wt	wt
TS222	6.679	M	4-34	01	1-26	01	4	02	ARPTGSYSYYFDY	unassigned	wt	wt	wt	del
RMPTV290	6.904	M	3-15	01	6-25	01	5	02	TTNVTHSGAHYPLIDR	unassigned	wt	wt	wt	wt
RMPTV348	7.718	M	1-2	02	6-13	01	5	02	ARAAADLTSNWFDP	unassigned	wt	wt	wt	wt
TS295	8.314	M	1-2	02	5-18	01	5	02	ARDSFGSGWFDP	unassigned	wt	wt	del	del
UD201	9.158	U	3-13	01	6-6	01	4	02	TRAPGSGAPLDY	unassigned	wt	wt	wt	del
CT495	9.611	M	1-2	02	4-23	01	4	02	ARVIDPQTYFDY	unassigned	wt	wt	wt	del
RMPTV355	9.757	M	3-9	01	3-10	01	4	02	AKDNYGSGSYTFDC	unassigned	wt	wt	wt	del
TS324	11.18	M	3-23	01	4-17	01	4	02	AKGNDGDYVPIDY	unassigned	wt	wt	wt	del
RMPTV384	11.441	U	3-33	01	5-18	01	4	02	ARDSSLTVSNVDY	unassigned	wt	wt	wt	del
CRO384	11.464	M	3-74	01	3-22	01	5	01	VRETASRDSSGHYCSRFDS	unassigned	wt	wt	wt	del
CT542	11.879	U	3-21	01	1-14	01	6	02	ARDRNGMDV	CLL#2	wt	wt	wt	del
RMPTV28	15.614	M	3-21	01	5-18	01	4	02	ARGVGLGYSYGTNFDY	unassigned	wt	wt	wt	del
RMPTV303	15.958	M	4-61	01	5-18	01	6	02	ASVSSSANTQDDMDV	unassigned	wt	wt	wt	del
RMPTV286	17.998	M	1-69	01	3-22	01	4	02	ARDWGQQSGYYAY	unassigned	wt	wt	wt	wt
TS219	20.407	M	4-61	02	3-22	01	5	02	AREFSL	unassigned	wt	wt	wt	wt
Notes and abbreviations: iSI: inverse Simpson index; IGHV mutated (M), <98% identity with germ line; IGHV unmutated (U), ≥98% identity with germ line; Dohner classification according to FISH analysis of del17p, del11q, tris12, and del13q.
Subset: assigned according to ARResT (https://bat.infspire.org/arrest/assignsubsets/)

## Sheet: TableS2
Table S2. Primers for IGHV UMI analysis
Name	Target region	Partial adapter	UMI	Region specific
JH-UMI-tagged	IGHJ	TTGGCACCCGAGAATTCCACTG	HHHHHACAHHHHHACAHHHHN	TACCTGARGAGACRGTGACC
IGHV1_sense	IGHV1	GTTCTACAGTCCGACGATCG	HHHHHACAHHHHHACAHHHHN	CAACTACAGGTGCCCACTCC
IGHV2_sense	IGHV2	GTTCTACAGTCCGACGATCG	HHHHHACAHHHHHACAHHHHN	CCKTCCTGGGTCTTRTCC
IGHV3_sense	IGHV3	GTTCTACAGTCCGACGATCG	HHHHHACAHHHHHACAHHHHN	TTWAAAGGTGTCCAGTGTGARG
IGHV4_sense	IGHV4	GTTCTACAGTCCGACGATCG	HHHHHACAHHHHHACAHHHHN	ACATGAAACAYCTGTGGTTCTTCC
IGHV5_sense	IGHV5	GTTCTACAGTCCGACGATCG	HHHHHACAHHHHHACAHHHHN	TTCTCCAAGGAGTCTGTKCC
IGHV6_sense	IGHV6	GTTCTACAGTCCGACGATCG	HHHHHACAHHHHHACAHHHHN	CCATGGGGTGTCCTGTCA
QPCR_sense		GTTCTACAGTCCGACGATCG
QPCR_antisense		TTGGCACCCGAGAATTCCAC

## Sheet: TableS3
Table S3. Major IG stereotyped subsets and intraclonal diversification
	Total cohort n=983
Subset	N	%	IDlow	IDhigh
CLL#1	26	2.64496	24	2
CLL#2	15	1.52594	10	5
CLL#3	2	0.203459	2	0
CLL#4	8	0.813835	7	1
CLL#5	6	0.610376	6	0
CLL#6	8	0.813835	7	1
CLL#7H	4	0.406918	4	0
CLL#8	2	0.203459	0	2
CLL#12	3	0.305188	3	0
CLL#14	4	0.406918	2	2
CLL#16	2	0.203459	2	0
CLL#28A	5	0.508647	5	0
CLL#31	2	0.203459	2	0
CLL#59	3	0.305188	3	0
CLL#64B	4	0.406918	4	0
CLL#77	7	0.712106	6	1
CLL#99	6	0.610376	5	1
CLL#201	2	0.203459	2	0
CLL#202	2	0.203459	2	0
unassigned	872	88.708	743	129
Subset: assigned according to ARResT (https://bat.infspire.org/arrest/assignsubsets/)

## Sheet: TableS4
Table S4. Major IG stereotyped subsets and intraclonal diversification
		Total cohort n=983
		N	%	IDlow	IDhigh
del17p	wt	818	83.2146	695	123
	del	76	7.73143	66	10
	nd	89	9.05392	78	11
del11q	wt	783	79.6541	662	121
	del	111	11.292	99	12
	nd	89	9.05392	78	11
tris12	wt	702	71.414	599	103
	tris	192	19.532	162	30
	nd	89	9.05392	78	11
del13p	wt	423	43.0315	366	57
	del	471	47.9145	395	76
	nd	89	9.05392	78	11
Notes and abbreviations: Dohner classification according to FISH analysis of del17p, del11q, tris12, and del13q.
